# Supplementary material for: Poly[diaqua­[μ6-4,4′-(1,4-phenyl­ene)bis­(2,6-dimethyl­pyridine-3,5-dicarboxyl­ato)]dilead(II)]
Source: Acta Crystallogr Sect E Struct Rep Online. 2013 Mar 28;69(Pt 4):m232–3. doi: 10.1107/S1600536813007733 (PMC3629504; doi:10.1107/S1600536813007733)
Supplement: Supplementary file 1 [file e-69-0m232-sup1.cif]

##############################################################################
#                                                                            #
# This CIF contains the data in a paper accepted for publication in          #
# Acta Crystallographica Section E. It conforms to the requirements of       #
# Notes for Authors for Acta Crystallographica Section E, and has been       #
# peer reviewed under the auspices of the IUCr Commission on Journals.       #
#                                                                            #
# Full details of the Crystallographic Information File format               #
# are given in the paper "The Crystallographic Information File (CIF):       #
# a New Standard Archive File for Crystallography" by S. R. Hall, F. H.      #
# Allen and I. D. Brown [Acta Cryst. (1991), A47, 655-685].                  #
#                                                                            #
# The current version of the core CIF dictionary is obtainable from          #
# ftp://ftp.iucr.org/pub/cif_core.dic.                                       #
#                                                                            #
# Software is freely available for graphical display of the structure(s)     #
# in this CIF. For information consult the CIF software page                 #
# http://www.iucr.org/resources/cif/software.                                #
#                                                                            #
# This file may be used for bona fide research purposes within the           #
# scientific community so long as proper attribution is given to the journal # 
# article from which it was obtained.                                        #
#                                                                            #
##############################################################################
data_I
_audit_creation_method     SHELXL-97
_chemical_name_systematic
;\
Poly[diaqua[\m~6~-4,4'-(1,4-phenylene)bis(2,6-dimethylpyridine-3,5-\
dicarboxylato)]dilead(II)]
;
_chemical_name_common     ?
_chemical_formula_moiety     'C24 H20 N2 O10 Pb2'
_chemical_formula_sum     'C24 H20 N2 O10 Pb2'
_chemical_formula_iupac     '[Pb2 (C24 H16 N2 O8) (H2 O1)2]'
_chemical_formula_weight     910.80
_chemical_melting_point     ?
_symmetry_cell_setting     triclinic
_symmetry_space_group_name_H-M     'P -1'
_symmetry_space_group_name_Hall     '-P 1'
loop_
    _symmetry_equiv_pos_as_xyz
    'x, y, z'
    '-x, -y, -z'
_cell_length_a     7.2182(12)
_cell_length_b     9.0635(14)
_cell_length_c     9.9589(15)
_cell_angle_alpha     79.202(2)
_cell_angle_beta     71.683(2)
_cell_angle_gamma     85.494(3)
_cell_volume     607.43(17)
_cell_formula_units_Z     1
_cell_measurement_reflns_used     1580
_cell_measurement_theta_min     2.675
_cell_measurement_theta_max     23.111
_cell_measurement_temperature     298(2)
_exptl_crystal_description     block
_exptl_crystal_colour     colorless
_exptl_crystal_size_max     0.25
_exptl_crystal_size_mid     0.23
_exptl_crystal_size_min     0.23
_exptl_crystal_density_diffrn     2.490
_exptl_crystal_density_meas     ?
_exptl_crystal_density_method     'not measured'
_exptl_crystal_F_000     422
_exptl_absorpt_coefficient_mu     13.903
_exptl_absorpt_correction_type     multi-scan
_exptl_absorpt_process_details     '(SADABS; Sheldrick, 2003)'
_exptl_absorpt_correction_T_min     0.1287
_exptl_absorpt_correction_T_max     0.1422
_exptl_special_details     ?
_diffrn_ambient_temperature     298(2)
_diffrn_radiation_type     MoK\a
_diffrn_radiation_wavelength     0.71073
_diffrn_radiation_source     'fine-focus sealed tube'
_diffrn_radiation_monochromator     graphite
_diffrn_measurement_device_type     'Bruker SMART APEXII CCD'
_diffrn_measurement_method     'phi and omega scans'
_diffrn_detector_area_resol_mean     ?
_diffrn_reflns_number     3168
_diffrn_reflns_av_R_equivalents     0.0147
_diffrn_reflns_av_sigmaI/netI     0.0298
_diffrn_reflns_theta_min     2.19
_diffrn_reflns_theta_max     25.02
_diffrn_reflns_theta_full     25.02
_diffrn_measured_fraction_theta_max     0.982
_diffrn_measured_fraction_theta_full     0.982
_diffrn_reflns_limit_h_min     -8
_diffrn_reflns_limit_h_max     8
_diffrn_reflns_limit_k_min     -10
_diffrn_reflns_limit_k_max     10
_diffrn_reflns_limit_l_min     -10
_diffrn_reflns_limit_l_max     11
_diffrn_standards_number     0
_diffrn_standards_interval_count     0
_diffrn_standards_interval_time     0
_diffrn_standards_decay_%     0
_refine_special_details
;
Refinement of <i>F</i>^2^ against ALL reflections. The weighted <i>R</i>-factor
<i>wR</i> and goodness of fit <i>S</i> are based on <i>F</i>^2^, conventional
<i>R</i>-factors <i>R</i> are based on <i>F</i>, with <i>F</i> set to zero for
negative <i>F</i>^2^. The threshold expression of <i>F</i>^2^ >
\s(<i>F</i>^2^) is used only for calculating <i>R</i>-factors(gt) <i>etc</i>.
and is not relevant to the choice of reflections for refinement.
<i>R</i>-factors based on <i>F</i>^2^ are statistically about twice as large
as those based on <i>F</i>, and <i>R</i>- factors based on ALL data will be
even larger.
;
_reflns_number_total     2119
_reflns_number_gt     1932
_reflns_threshold_expression     I>2sigma(I)
_refine_ls_structure_factor_coef     Fsqd
_refine_ls_matrix_type     full
_refine_ls_R_factor_all     0.0260
_refine_ls_R_factor_gt     0.0221
_refine_ls_wR_factor_gt     0.0534
_refine_ls_wR_factor_ref     0.0552
_refine_ls_goodness_of_fit_ref     1.012
_refine_ls_restrained_S_all     1.012
_refine_ls_number_reflns     2119
_refine_ls_number_parameters     174
_refine_ls_number_restraints     0
_refine_ls_hydrogen_treatment     constr
_refine_ls_weighting_scheme     calc
_refine_ls_weighting_details
         'calc w=1/[\s^2^(Fo^2^)+(0.0347P)^2^+0.0000P] where P=(Fo^2^+2Fc^2^)/3'
_atom_sites_solution_hydrogens     geom
_atom_sites_solution_primary     direct
_atom_sites_solution_secondary     difmap
_refine_ls_shift/su_max     0.000
_refine_ls_shift/su_mean     0.000
_refine_diff_density_max     1.148
_refine_diff_density_min     -1.155
_refine_ls_extinction_method     none
_refine_ls_extinction_coef     ?
loop_
    _atom_type_symbol
    _atom_type_description
    _atom_type_scat_dispersion_real
    _atom_type_scat_dispersion_imag
    _atom_type_scat_source
    'C' 'C' 0.0033 0.0016
                         'International Tables Vol C Tables 4.2.6.8 and 6.1.1.4'
    'H' 'H' 0.0000 0.0000
                         'International Tables Vol C Tables 4.2.6.8 and 6.1.1.4'
    'N' 'N' 0.0061 0.0033
                         'International Tables Vol C Tables 4.2.6.8 and 6.1.1.4'
    'O' 'O' 0.0106 0.0060
                         'International Tables Vol C Tables 4.2.6.8 and 6.1.1.4'
    'Pb' 'Pb' -3.3944 10.1111
                         'International Tables Vol C Tables 4.2.6.8 and 6.1.1.4'
_computing_data_collection     'APEX2 (Bruker, 2010)'
_computing_cell_refinement     'SAINT-Plus (Bruker, 2008)'
_computing_data_reduction     'SAINT-Plus (Bruker, 2008)'
_computing_structure_solution     'SHELXS97 (Sheldrick, 2008)'
_computing_structure_refinement     'SHELXL97 (Sheldrick, 2008)'
_computing_molecular_graphics     'SHELXTL (Sheldrick, 2008)'
_computing_publication_material     'PLATON (Spek, 2009)'
loop_
    _atom_site_type_symbol
    _atom_site_label
    _atom_site_fract_x
    _atom_site_fract_y
    _atom_site_fract_z
    _atom_site_U_iso_or_equiv
    _atom_site_adp_type
    _atom_site_calc_flag
    _atom_site_refinement_flags
    _atom_site_occupancy
    _atom_site_symmetry_multiplicity
    _atom_site_disorder_assembly
    _atom_site_disorder_group
    Pb Pb1 0.24557(3) 0.11141(2) 0.47717(2) 0.02892(9) Uani d . 1 1 . .
    O O1 0.0452(5) 0.9117(4) 0.6086(4) 0.0281(8) Uani d . 1 1 . .
    O O2 0.3224(5) 0.8538(4) 0.6568(5) 0.0365(9) Uani d . 1 1 . .
    O O3 0.2253(5) 0.1995(4) 0.7194(4) 0.0343(9) Uani d . 1 1 . .
    O O4 -0.0248(6) 0.2448(5) 0.6332(5) 0.0382(10) Uani d . 1 1 . .
    O O5 0.3782(6) -0.0957(5) 0.3132(5) 0.0441(11) Uani d . 1 1 . .
    H H1 0.4881 -0.1412 0.3019 0.066 Uiso d R 1 1 . .
    H H2 0.2924 -0.1629 0.3379 0.066 Uiso d R 1 1 . .
    N N1 -0.2153(6) 0.5547(5) 0.9379(5) 0.0275(10) Uani d . 1 1 . .
    C C1 -0.1131(7) 0.6798(6) 0.8704(6) 0.0245(11) Uani d . 1 1 . .
    C C2 0.0591(7) 0.6774(5) 0.7553(5) 0.0220(11) Uani d . 1 1 . .
    C C3 0.1282(7) 0.5404(6) 0.7125(5) 0.0213(10) Uani d . 1 1 . .
    C C4 0.0148(7) 0.4140(6) 0.7758(5) 0.0233(11) Uani d . 1 1 . .
    C C5 -0.1579(7) 0.4255(6) 0.8888(6) 0.0271(12) Uani d . 1 1 . .
    C C6 -0.1922(8) 0.8214(6) 0.9291(6) 0.0341(13) Uani d . 1 1 . .
    H H6A -0.2907 0.8662 0.8872 0.051 Uiso calc R 1 1 . .
    H H6B -0.0882 0.8906 0.9060 0.051 Uiso calc R 1 1 . .
    H H6C -0.2481 0.7975 1.0315 0.051 Uiso calc R 1 1 . .
    C C7 0.1542(7) 0.8222(6) 0.6705(6) 0.0242(11) Uani d . 1 1 . .
    C C8 0.0752(7) 0.2736(6) 0.7103(6) 0.0243(11) Uani d . 1 1 . .
    C C9 -0.2867(8) 0.2946(7) 0.9630(7) 0.0379(14) Uani d . 1 1 . .
    H H9A -0.2869 0.2692 1.0611 0.057 Uiso calc R 1 1 . .
    H H9B -0.2388 0.2102 0.9154 0.057 Uiso calc R 1 1 . .
    H H9C -0.4172 0.3203 0.9603 0.057 Uiso calc R 1 1 . .
    C C10 0.3206(7) 0.5253(5) 0.5999(5) 0.0192(10) Uani d . 1 1 . .
    C C11 0.3313(7) 0.5098(6) 0.4608(5) 0.0249(11) Uani d . 1 1 . .
    H H11 0.2177 0.5160 0.4347 0.030 Uiso calc R 1 1 . .
    C C12 0.5090(7) 0.4854(6) 0.3615(5) 0.0241(11) Uani d . 1 1 . .
    H H12 0.5146 0.4761 0.2689 0.029 Uiso calc R 1 1 . .
loop_
    _atom_site_aniso_label
    _atom_site_aniso_U_11
    _atom_site_aniso_U_22
    _atom_site_aniso_U_33
    _atom_site_aniso_U_12
    _atom_site_aniso_U_13
    _atom_site_aniso_U_23
    Pb1 0.02297(13) 0.02526(13) 0.03649(14) -0.00185(8) -0.00454(9) -0.00765(9)
    O1 0.0269(19) 0.0225(19) 0.037(2) -0.0014(15) -0.0143(17) -0.0010(16)
    O2 0.024(2) 0.029(2) 0.054(3) -0.0052(16) -0.0106(19) -0.0020(18)
    O3 0.034(2) 0.029(2) 0.044(2) 0.0113(17) -0.0165(19) -0.0119(18)
    O4 0.030(2) 0.036(2) 0.056(3) 0.0017(17) -0.017(2) -0.022(2)
    O5 0.029(2) 0.048(3) 0.059(3) 0.0011(19) -0.013(2) -0.021(2)
    N1 0.021(2) 0.031(3) 0.026(2) 0.0005(19) 0.0000(19) -0.008(2)
    C1 0.020(3) 0.027(3) 0.026(3) 0.002(2) -0.006(2) -0.008(2)
    C2 0.021(2) 0.018(3) 0.027(3) 0.002(2) -0.009(2) -0.004(2)
    C3 0.020(2) 0.026(3) 0.018(2) 0.002(2) -0.006(2) -0.005(2)
    C4 0.023(3) 0.022(3) 0.024(3) 0.001(2) -0.007(2) -0.005(2)
    C5 0.021(3) 0.033(3) 0.027(3) -0.001(2) -0.009(2) -0.002(2)
    C6 0.031(3) 0.029(3) 0.037(3) 0.006(2) 0.000(3) -0.014(2)
    C7 0.024(3) 0.019(3) 0.027(3) 0.001(2) -0.001(2) -0.007(2)
    C8 0.020(3) 0.021(3) 0.027(3) 0.002(2) -0.002(2) -0.003(2)
    C9 0.030(3) 0.034(3) 0.041(4) -0.006(3) 0.001(3) -0.003(3)
    C10 0.018(2) 0.017(2) 0.020(2) 0.0026(19) -0.003(2) -0.0028(19)
    C11 0.020(2) 0.028(3) 0.029(3) 0.001(2) -0.011(2) -0.005(2)
    C12 0.023(3) 0.030(3) 0.019(3) 0.001(2) -0.005(2) -0.004(2)
_geom_special_details
;
All e.s.d.'s (except the e.s.d. in the dihedral angle between two l.s. planes)
are estimated using the full covariance matrix. The cell e.s.d.'s are taken
into account individually in the estimation of e.s.d.'s in distances, angles
and torsion angles; correlations between e.s.d.'s in cell parameters are only
used when they are defined by crystal symmetry. An approximate (isotropic)
treatment of cell e.s.d.'s is used for estimating e.s.d.'s involving l.s.
planes.
;
loop_
    _geom_bond_atom_site_label_1
    _geom_bond_atom_site_label_2
    _geom_bond_site_symmetry_2
    _geom_bond_distance
    _geom_bond_publ_flag
    Pb1 O1 1_545 2.327(4) ?
    Pb1 O4 . 2.472(4) ?
    Pb1 O1 2_566 2.538(3) ?
    Pb1 O3 . 2.638(4) ?
    Pb1 O5 . 2.644(4) ?
    O3 C8 . 1.248(6) ?
    O4 C8 . 1.277(7) ?
    C8 C4 . 1.510(7) ?
    O1 C7 . 1.294(6) ?
    O1 Pb1 1_565 2.327(4) ?
    O1 Pb1 2_566 2.538(3) ?
    N1 C5 . 1.338(7) ?
    N1 C1 . 1.348(7) ?
    O2 C7 . 1.230(6) ?
    O5 H1 . 0.8500 ?
    O5 H2 . 0.8500 ?
    C1 C2 . 1.403(7) ?
    C1 C6 . 1.507(7) ?
    C2 C3 . 1.393(7) ?
    C2 C7 . 1.507(7) ?
    C3 C4 . 1.390(7) ?
    C3 C10 . 1.501(7) ?
    C4 C5 . 1.405(7) ?
    C5 C9 . 1.494(8) ?
    C6 H6A . 0.9600 ?
    C6 H6B . 0.9600 ?
    C6 H6C . 0.9600 ?
    C9 H9A . 0.9600 ?
    C9 H9B . 0.9600 ?
    C9 H9C . 0.9600 ?
    C10 C12 2_666 1.391(7) ?
    C10 C11 . 1.395(7) ?
    C11 C12 . 1.383(7) ?
    C11 H11 . 0.9300 ?
    C12 C10 2_666 1.391(7) ?
    C12 H12 . 0.9300 ?
loop_
    _geom_angle_atom_site_label_1
    _geom_angle_atom_site_label_2
    _geom_angle_atom_site_label_3
    _geom_angle_site_symmetry_1
    _geom_angle_site_symmetry_3
    _geom_angle
    _geom_angle_publ_flag
    O1 Pb1 O4 1_545 . 79.28(13) ?
    O1 Pb1 O1 1_545 2_566 66.21(14) ?
    O4 Pb1 O1 . 2_566 75.30(12) ?
    O1 Pb1 O3 1_545 . 89.30(13) ?
    O4 Pb1 O3 . . 51.16(12) ?
    O1 Pb1 O3 2_566 . 124.84(11) ?
    O1 Pb1 O5 1_545 . 78.92(13) ?
    O4 Pb1 O5 . . 151.48(13) ?
    O1 Pb1 O5 2_566 . 79.19(12) ?
    O3 Pb1 O5 . . 146.08(13) ?
    C8 O3 Pb1 . . 87.8(3) ?
    C8 O4 Pb1 . . 94.7(3) ?
    O3 C8 O4 . . 122.3(5) ?
    O3 C8 C4 . . 121.6(5) ?
    O4 C8 C4 . . 115.8(4) ?
    C7 O1 Pb1 . 1_565 104.5(3) ?
    C7 O1 Pb1 . 2_566 136.9(3) ?
    Pb1 O1 Pb1 1_565 2_566 113.79(14) ?
    C5 N1 C1 . . 119.3(4) ?
    Pb1 O5 H1 . . 125.1 ?
    Pb1 O5 H2 . . 107.8 ?
    H1 O5 H2 . . 106.8 ?
    N1 C1 C2 . . 122.0(5) ?
    N1 C1 C6 . . 115.8(5) ?
    C2 C1 C6 . . 122.2(5) ?
    C3 C2 C1 . . 118.6(5) ?
    C3 C2 C7 . . 120.8(5) ?
    C1 C2 C7 . . 120.2(4) ?
    C4 C3 C2 . . 118.8(5) ?
    C4 C3 C10 . . 119.1(4) ?
    C2 C3 C10 . . 122.1(5) ?
    C3 C4 C5 . . 119.1(5) ?
    C3 C4 C8 . . 117.7(4) ?
    C5 C4 C8 . . 122.9(5) ?
    N1 C5 C4 . . 121.7(5) ?
    N1 C5 C9 . . 116.0(5) ?
    C4 C5 C9 . . 122.3(5) ?
    C1 C6 H6A . . 109.5 ?
    C1 C6 H6B . . 109.5 ?
    H6A C6 H6B . . 109.5 ?
    C1 C6 H6C . . 109.5 ?
    H6A C6 H6C . . 109.5 ?
    H6B C6 H6C . . 109.5 ?
    O2 C7 O1 . . 121.6(5) ?
    O2 C7 C2 . . 124.0(5) ?
    O1 C7 C2 . . 114.4(4) ?
    C5 C9 H9A . . 109.5 ?
    C5 C9 H9B . . 109.5 ?
    H9A C9 H9B . . 109.5 ?
    C5 C9 H9C . . 109.5 ?
    H9A C9 H9C . . 109.5 ?
    H9B C9 H9C . . 109.5 ?
    C12 C10 C11 2_666 . 119.3(4) ?
    C12 C10 C3 2_666 . 118.9(4) ?
    C11 C10 C3 . . 121.6(4) ?
    C12 C11 C10 . . 120.7(5) ?
    C12 C11 H11 . . 119.7 ?
    C10 C11 H11 . . 119.7 ?
    C11 C12 C10 . 2_666 120.0(5) ?
    C11 C12 H12 . . 120.0 ?
    C10 C12 H12 2_666 . 120.0 ?
loop_
    _geom_hbond_atom_site_label_D
    _geom_hbond_atom_site_label_H
    _geom_hbond_atom_site_label_A
    _geom_hbond_site_symmetry_A
    _geom_hbond_distance_DH
    _geom_hbond_distance_HA
    _geom_hbond_distance_DA
    _geom_hbond_angle_DHA
    O5 H2 O4 2_556 0.85 2.04 2.834(6) 155.3
    O5 H1 O3 2_656 0.85 2.05 2.879(5) 165.4
_iucr_refine_instructions_details
;
TITL 070419b in P-1
CELL 0.71073   7.2182   9.0635   9.9589  79.202  71.683  85.494
ZERR    2.00   0.0012   0.0014   0.0015   0.002   0.002   0.003
LATT 1
SFAC C  H  N  O  Pb
UNIT 24 20 2 10 2
OMIT  -3.00  50.04
L.S. 8
ACTA
BOND $H
FMAP 2
PLAN 20
htab
htab o5 O4_$2
htab o5 o3_$1
eqiv $2 -x, -y, -z+1
eqiv $1 -x+1, -y, -z+1
SIZE 0.25 0.23 0.23
WGHT  0.034700  0.000000
FVAR  0.530480
TEMP 25
MOLE 1
Pb1    5   0.245575  0.111412  0.477172 11.000000  0.022970  0.025260 =
           0.036490 -0.007650 -0.004540 -0.001850
O1     4   0.045198  0.911723  0.608606 11.000000  0.026920  0.022520 =
           0.036500 -0.000990 -0.014270 -0.001420
O2     4   0.322450  0.853848  0.656795 11.000000  0.024090  0.028890 =
           0.054130 -0.001990 -0.010590 -0.005160
O3     4   0.225349  0.199519  0.719406 11.000000  0.033530  0.029130 =
           0.043840 -0.011900 -0.016530  0.011340
O4     4  -0.024823  0.244753  0.633247 11.000000  0.029970  0.036430 =
           0.056210 -0.022260 -0.016900  0.001660
O5     4   0.378165 -0.095717  0.313201 11.000000  0.028540  0.048440 =
           0.059410 -0.021400 -0.012570  0.001090
AFIX 3
H1     2   0.488111 -0.141222  0.301948 11.000000 -1.500000
H2     2   0.292401 -0.162949  0.337910 11.000000 -1.500000
AFIX 0
N1     3  -0.215258  0.554683  0.937870 11.000000  0.021260  0.030870 =
           0.026160 -0.007780  0.000040  0.000470
C1     1  -0.113063  0.679816  0.870370 11.000000  0.020310  0.027490 =
           0.025900 -0.007700 -0.005860  0.001640
C2     1   0.059126  0.677372  0.755301 11.000000  0.021000  0.018430 =
           0.027410 -0.003620 -0.009220  0.001860
C3     1   0.128210  0.540378  0.712482 11.000000  0.019850  0.026150 =
           0.018380 -0.005290 -0.006400  0.001900
C4     1   0.014829  0.413988  0.775813 11.000000  0.023470  0.022400 =
           0.024080 -0.004520 -0.007450  0.001300
C5     1  -0.157895  0.425535  0.888815 11.000000  0.021070  0.032900 =
           0.027450 -0.002410 -0.009180 -0.000540
C6     1  -0.192179  0.821393  0.929078 11.000000  0.031170  0.029090 =
           0.036780 -0.013630 -0.000100  0.005780
AFIX 137
H6A    2  -0.290657  0.866224  0.887217 11.000000 -1.500000
H6B    2  -0.088183  0.890633  0.905967 11.000000 -1.500000
H6C    2  -0.248100  0.797518  1.031452 11.000000 -1.500000
AFIX 0
C7     1   0.154198  0.822219  0.670463 11.000000  0.023970  0.018760 =
           0.026560 -0.007090 -0.001440  0.001230
C8     1   0.075169  0.273559  0.710322 11.000000  0.020360  0.021040 =
           0.027070 -0.003340 -0.001920  0.001820
C9     1  -0.286730  0.294583  0.963036 11.000000  0.030250  0.033780 =
           0.040970 -0.003090  0.000710 -0.006250
AFIX 137
H9A    2  -0.286885  0.269201  1.061086 11.000000 -1.500000
H9B    2  -0.238836  0.210159  0.915384 11.000000 -1.500000
H9C    2  -0.417248  0.320254  0.960325 11.000000 -1.500000
AFIX 0
C10    1   0.320580  0.525296  0.599852 11.000000  0.018500  0.016840 =
           0.019650 -0.002810 -0.003240  0.002630
C11    1   0.331263  0.509831  0.460825 11.000000  0.019880  0.028060 =
           0.029030 -0.004860 -0.010980  0.000860
AFIX 43
H11    2   0.217677  0.516009  0.434656 11.000000 -1.200000
AFIX 0
C12    1   0.509010  0.485409  0.361498 11.000000  0.022860  0.029530 =
           0.018870 -0.004470 -0.005250  0.000780
AFIX 43
H12    2   0.514602  0.476142  0.268861 11.000000 -1.200000
AFIX 0
Q1     1   0.135900  0.151700  0.537000 11.000000  0.050000      1.15
Q2     1   0.342800  0.060900  0.420700 11.000000  0.050000      1.04
Q3     1   0.172100  0.959000  0.511800 11.000000  0.050000      0.59
Q4     1   0.341800  0.190200  0.440900 11.000000  0.050000      0.57
Q5     1   0.118000  0.835600  0.554300 11.000000  0.050000      0.46
Q6     1   0.306000  0.142600  0.563100 11.000000  0.050000      0.46
Q7     1   0.189300  0.088800  0.368400 11.000000  0.050000      0.45
Q8     1   0.260100  0.674700  0.559500 11.000000  0.050000      0.45
Q9     1   0.435700  0.316800  0.375600 11.000000  0.050000      0.43
Q10    1   0.059500  0.361300  0.749100 11.000000  0.050000      0.39
Q11    1   0.224100  0.521800  0.669300 11.000000  0.050000      0.38
Q12    1  -0.129300  0.202700  0.661800 11.000000  0.050000      0.38
Q13    1   0.022800  0.994800  0.621900 11.000000  0.050000      0.38
Q14    1   0.393200  0.158000  0.513400 11.000000  0.050000      0.36
Q15    1  -0.008400  0.114700  0.613600 11.000000  0.050000      0.36
Q16    1  -0.111800  0.975000  0.679500 11.000000  0.050000      0.36
Q17    1  -0.027400  0.893800  0.596500 11.000000  0.050000      0.36
Q18    1   0.060100  0.472700  0.770100 11.000000  0.050000      0.35
Q19    1  -0.066000  0.397600  0.815100 11.000000  0.050000      0.35
Q20    1  -0.006600  0.680800  0.820200 11.000000  0.050000      0.35
HKLF 4
END
;
data_global
_journal_date_recd_electronic     2013-02-18
_journal_date_accepted     2013-03-20
_journal_name_full     'Acta Crystallographica, Section E'
_journal_year     2013
_journal_volume     69
_journal_issue      4
_journal_page_first     m232
_journal_page_last     m233
_journal_paper_category     QM
_journal_paper_doi     10.1107/S1600536813007733
_journal_coeditor_code     IM2422
_publ_contact_author_name     'Kun-Lin Huang'
_publ_contact_author_address
;
College of Life Science
and College of Chemistry
Chongqing Normal University
Chongqing 400047
People's Republic of China
;
_publ_contact_author_email     'kunlin@jlu.edu.cn'
_publ_contact_author_fax     '+86-023-65362770'
_publ_contact_author_phone     '+86-023-65362770'
_publ_section_title
;\
Poly[diaqua[\m~6~-4,4'-(1,4-phenylene)bis(2,6-dimethylpyridine-3,5-\
dicarboxylato)]dilead(II)]
;
loop_
    _publ_author_name
    _publ_author_footnote
    _publ_author_address
    'Zhu, Yi' .
;
College of Life Science
and College of Chemistry
Chongqing Normal University
Chongqing 400047
People's Republic of China
;
    'Zhang, Ming-Xing' .
;
College of Life Science
and College of Chemistry
Chongqing Normal University
Chongqing 400047
People's Republic of China
;
    'Yang, Shan-Shan' .
;
College of Life Science
and College of Chemistry
Chongqing Normal University
Chongqing 400047
People's Republic of China
;
    'Xiao, Feng' .
;
College of Life Science
and College of Chemistry
Chongqing Normal University
Chongqing 400047
People's Republic of China
;
    'Zhang, Xiao-Ping' .
;
College of Life Science
and College of Chemistry
Chongqing Normal University
Chongqing 400047
People's Republic of China
;
    'Gao, Yuan-Yuan' .
;
College of Life Science
and College of Chemistry
Chongqing Normal University
Chongqing 400047
People's Republic of China
;
    'Li, Bing-Jie' .
;
College of Life Science
and College of Chemistry
Chongqing Normal University
Chongqing 400047
People's Republic of China
;
    'Huang, Kun-Lin' .
;
College of Life Science
and College of Chemistry
Chongqing Normal University
Chongqing 400047
People's Republic of China
;
