# Supplementary material for: Poly[diaqua­[μ6-4,4′-(1,4-phenyl­ene)bis­(2,6-dimethyl­pyridine-3,5-dicarboxyl­ato)]dilead(II)]
Source: Acta Crystallogr Sect E Struct Rep Online. 2013 Mar 28;69(Pt 4):m232–3. doi: 10.1107/S1600536813007733 (PMC3629504; doi:10.1107/S1600536813007733)
Supplement: Supplementary file 2 [file e-69-0m232-Isup2.hkl]

# 
# h,k,l, Fc-squared, Fo-squared, sigma(Fo-squared) and status flag 
# 
data_I
_shelx_title ' 070419b in P-1' 
_shelx_refln_list_code          4 
_shelx_F_calc_maximum      189.63 
_exptl_crystal_F_000       422.00 
_reflns_d_resolution_high  0.8403 
 
loop_ 
 _symmetry_equiv_pos_as_xyz 
 'x, y, z' 
 '-x, -y, -z' 
 
_cell_length_a     7.2182 
_cell_length_b     9.0635 
_cell_length_c     9.9589 
_cell_angle_alpha  79.202 
_cell_angle_beta   71.683 
_cell_angle_gamma  85.494 
 
_shelx_F_squared_multiplier     1.000 
 
loop_ 
 _refln_index_h 
 _refln_index_k 
 _refln_index_l 
 _refln_F_squared_calc 
 _refln_F_squared_meas 
 _refln_F_squared_sigma 
 _refln_observed_status 
   1   0   0     3111.05     3312.34     42.95 o 
   2   0   0    21787.22    21442.84    235.41 o 
   3   0   0       31.07       36.09      9.52 o 
   4   0   0    11179.10    10813.20    145.07 o 
   5   0   0      102.27       92.56     18.03 o 
   6   0   0     3386.75     3171.85     74.41 o 
   7   0   0      247.12      250.88     31.62 o 
   8   0   0     1829.16     1821.29    110.13 o 
  -8   1   0      283.75      292.94     64.79 o 
  -7   1   0     2898.62     2817.38     53.49 o 
  -6   1   0     2520.88     2471.94     45.49 o 
  -5   1   0     5846.69     6273.66    161.44 o 
  -4   1   0     2284.44     2211.75    114.03 o 
  -3   1   0     6967.44     7290.12     98.36 o 
  -2   1   0     5686.24     5683.26     82.70 o 
  -1   1   0     6394.02     6460.64     62.69 o 
   0   1   0     6152.30     6237.50    172.46 o 
   1   1   0     7164.93     6712.82     84.02 o 
   2   1   0    16490.21    16122.26    184.38 o 
   3   1   0     9220.64     9596.80    126.23 o 
   4   1   0     9752.59     9636.53    166.93 o 
   5   1   0     1683.71     1674.65     75.37 o 
   6   1   0     4843.11     4867.56     97.25 o 
   7   1   0     1215.56     1222.47     53.11 o 
   8   1   0     2316.24     2340.83    124.62 o 
  -7   2   0     3027.99     3103.62     80.83 o 
  -6   2   0       31.84       11.74     12.91 o 
  -5   2   0     6343.60     6111.77     81.58 o 
  -4   2   0      136.67      127.99     10.46 o 
  -3   2   0    16901.13    16966.74    164.19 o 
  -2   2   0        4.88        5.89      6.76 o 
  -1   2   0     9969.78    10146.84     97.49 o 
   0   2   0      354.08      392.14     17.36 o 
   1   2   0    26730.46    25474.38    227.99 o 
   2   2   0     1351.17     1257.14     32.15 o 
   3   2   0    14998.15    14273.94    212.88 o 
   4   2   0     1022.13      976.52     48.81 o 
   5   2   0     6941.44     6838.30    115.56 o 
   6   2   0       79.96       41.76     33.30 o 
   7   2   0     2672.98     2792.85     78.57 o 
   8   2   0      385.64      414.24     68.69 o 
  -7   3   0     1174.90     1318.23     54.83 o 
  -6   3   0      697.66      675.00     38.45 o 
  -5   3   0     4143.90     4068.26    103.66 o 
  -4   3   0     3500.87     3321.87     54.06 o 
  -3   3   0     8619.58     8454.13    102.68 o 
  -2   3   0     8222.77     8353.93     90.04 o 
  -1   3   0    10976.25    11413.72    112.16 o 
   0   3   0    14610.67    14799.20    181.70 o 
   1   3   0     5365.73     5146.60     69.00 o 
   2   3   0     6744.57     6846.14     95.66 o 
   3   3   0    13693.06    13686.17    174.35 o 
   4   3   0     1360.78     1280.32     42.99 o 
   5   3   0     6953.51     6901.03    118.01 o 
   6   3   0       76.36       48.33     20.99 o 
   7   3   0     2796.56     2979.30     82.25 o 
  -7   4   0       94.59       82.35     38.63 o 
  -6   4   0     1693.66     1644.17     53.84 o 
  -5   4   0      127.66      129.03     20.65 o 
  -4   4   0     4830.38     4815.24    100.02 o 
  -3   4   0      267.18      252.76     16.77 o 
  -2   4   0    11475.79    11577.86    147.76 o 
  -1   4   0      787.41      704.07     29.60 o 
   0   4   0    10310.09    10353.53    142.33 o 
   1   4   0     1216.57     1277.73     55.90 o 
   2   4   0     9080.19     8349.78    112.42 o 
   3   4   0      733.62      656.73     31.51 o 
   4   4   0     5092.21     5039.42    119.49 o 
   5   4   0      506.12      518.03     45.41 o 
   6   4   0     5143.71     5434.33    108.85 o 
   7   4   0      614.32      640.11     60.45 o 
  -7   5   0      725.68      706.28     66.88 o 
  -6   5   0     2639.44     2662.80    110.30 o 
  -5   5   0      135.48      107.69     20.04 o 
  -4   5   0     3341.08     3360.02     59.58 o 
  -3   5   0      247.18      237.45     17.58 o 
  -2   5   0     4694.49     4541.76     63.03 o 
  -1   5   0      941.06      905.75     35.74 o 
   0   5   0    13562.33    13741.62    322.81 o 
   1   5   0     1798.15     1827.83     35.33 o 
   2   5   0     7253.70     6921.39     98.75 o 
   3   5   0     1261.04     1214.85     40.55 o 
   4   5   0     5018.64     5118.71    137.20 o 
   5   5   0      713.73      776.18     58.17 o 
   6   5   0     3079.37     3085.20    113.08 o 
   7   5   0        9.36        2.59     35.76 o 
  -6   6   0      302.14      329.16     31.77 o 
  -5   6   0     4383.61     4430.82     93.60 o 
  -4   6   0      698.41      674.04     30.65 o 
  -3   6   0     3020.05     3091.20     55.58 o 
  -2   6   0      205.92      171.56     25.00 o 
  -1   6   0     5815.23     5801.62    105.60 o 
   0   6   0     1734.04     1665.07     52.82 o 
   1   6   0     2290.16     2170.57     80.67 o 
   2   6   0     1565.77     1488.50     68.48 o 
   3   6   0     4839.44     4415.52    128.39 o 
   4   6   0     2614.23     2596.26     99.04 o 
   5   6   0     1631.22     1730.78     85.18 o 
   6   6   0     1555.72     1537.68     85.36 o 
  -6   7   0       53.73       33.35     22.80 o 
  -5   7   0     1905.31     1835.07     56.29 o 
  -4   7   0       62.94       61.10     31.49 o 
  -3   7   0     3427.77     3665.33    113.79 o 
  -2   7   0      371.04      376.10     33.94 o 
  -1   7   0     4619.92     4625.38     98.92 o 
   0   7   0      266.52      301.86     39.70 o 
   1   7   0     6460.56     6747.61    166.59 o 
   2   7   0      247.14      202.24     38.28 o 
   3   7   0     4398.29     4567.62    138.91 o 
   4   7   0       75.14       66.75     32.38 o 
   5   7   0     2429.52     2308.38    100.50 o 
   6   7   0       61.44       43.33     39.99 o 
  -5   8   0      582.14      632.82     62.19 o 
  -4   8   0     2500.10     2588.41    102.66 o 
  -3   8   0     2730.68     2696.47    102.56 o 
  -2   8   0     1667.20     1623.67     77.47 o 
  -1   8   0     2334.69     2365.91     94.24 o 
   0   8   0     1749.99     1638.81     80.77 o 
   1   8   0     1052.88      997.96     65.10 o 
   2   8   0     1756.04     1686.79     83.12 o 
   3   8   0     1699.15     1595.71     83.86 o 
   4   8   0     1096.41     1241.66     79.92 o 
   5   8   0      774.00      812.00     68.44 o 
  -4   9   0     1587.08     2069.76    100.82 o 
  -3   9   0        4.16      -24.10     29.39 o 
  -2   9   0     2224.87     2088.41     96.55 o 
  -1   9   0        2.90        1.17     26.80 o 
   0   9   0     3083.71     3000.76    114.11 o 
   1   9   0       95.58       52.82     32.59 o 
   2   9   0     3025.39     2853.15    114.18 o 
   3   9   0       61.46       70.34     37.39 o 
   4   9   0     2195.58     2121.78    104.40 o 
  -2  10   0     1050.13      961.43     75.73 o 
  -1  10   0     1087.11     1098.10     79.10 o 
   0  10   0     1550.23     1488.10     87.17 o 
   1  10   0     1104.30     1050.83     77.97 o 
   2  10   0     1049.48     1038.01     76.86 o 
  -2 -10   1      714.71      742.67     69.69 o 
  -1 -10   1     1403.32     1326.91     87.77 o 
   0 -10   1     1049.90      928.73     76.30 o 
   1 -10   1     1317.94     1275.74     84.75 o 
   2 -10   1      806.00      847.68     73.74 o 
  -3  -9   1        0.86      -15.82     30.88 o 
  -2  -9   1     2443.52     2425.58    109.24 o 
  -1  -9   1        3.05      -12.44     33.06 o 
   0  -9   1     1890.89     1865.71     91.72 o 
   1  -9   1      193.71      185.89     44.36 o 
   2  -9   1     1372.86     1560.60     84.01 o 
   3  -9   1       30.53       13.61     35.54 o 
   4  -9   1     1312.93     1404.49     82.59 o 
  -5  -8   1      427.25      537.69     63.89 o 
  -4  -8   1     1437.82     1453.28     85.89 o 
  -3  -8   1     1252.17     1217.64     75.80 o 
  -2  -8   1     2263.16     2326.86    101.14 o 
  -1  -8   1     1308.92     1341.38     76.69 o 
   0  -8   1     5178.37     5263.73    149.96 o 
   1  -8   1      234.33      216.91     39.17 o 
   2  -8   1     1860.81     1806.44     85.18 o 
   3  -8   1      786.73      757.34     62.54 o 
   4  -8   1     2605.84     2834.67    108.67 o 
   5  -8   1      299.31      321.05     51.46 o 
  -5  -7   1     2003.18     2086.53     98.68 o 
  -4  -7   1      270.10      257.79     42.97 o 
  -3  -7   1     3698.79     3858.35    127.43 o 
  -2  -7   1      543.25      457.24     48.90 o 
  -1  -7   1     4555.17     4650.95    133.26 o 
   0  -7   1       87.59       73.68     26.48 o 
   1  -7   1     6877.43     7018.28    169.08 o 
   2  -7   1      827.78      820.42     58.10 o 
   3  -7   1     2961.36     2900.48    100.25 o 
   4  -7   1      572.76      569.36     53.62 o 
   5  -7   1     1137.27     1116.72     69.30 o 
  -6  -6   1      940.90      926.57     69.33 o 
  -5  -6   1     1755.52     1707.33     84.54 o 
  -4  -6   1     1026.04      943.80     61.30 o 
  -3  -6   1     4807.85     5074.93    141.75 o 
  -2  -6   1      364.63      401.63     43.64 o 
  -1  -6   1     5260.28     5390.67    138.66 o 
   0  -6   1      317.76      311.74     35.44 o 
   1  -6   1     8275.04     8529.56    183.12 o 
   2  -6   1      160.31      149.99     28.57 o 
   3  -6   1     4539.91     4419.50    118.51 o 
   4  -6   1      109.07      118.21     31.31 o 
   5  -6   1     3323.97     3209.57     72.01 o 
   6  -6   1      272.04      270.11     75.79 o 
  -6  -5   1     2618.91     2569.07    102.38 o 
  -5  -5   1      477.76      538.09     52.52 o 
  -4  -5   1     5486.85     5676.10    101.60 o 
  -3  -5   1     1208.10     1214.74     41.40 o 
  -2  -5   1     5674.58     5542.95     86.62 o 
  -1  -5   1     3644.92     3701.98    118.74 o 
   0  -5   1     7481.33     7744.46    163.04 o 
   1  -5   1     1808.02     1871.89     65.32 o 
   2  -5   1     7451.62     7629.15    159.70 o 
   3  -5   1     3252.15     3151.44     89.20 o 
   4  -5   1     3060.01     2956.56     62.19 o 
   5  -5   1     1529.95     1411.51     54.39 o 
   6  -5   1     1035.09      990.13     44.12 o 
   7  -5   1     1296.99     1287.54     54.28 o 
  -7  -4   1      104.66       78.59     27.67 o 
  -6  -4   1     3653.09     3866.26    121.12 o 
  -5  -4   1      930.69      944.02     64.02 o 
  -4  -4   1     8250.26     8502.38    130.48 o 
  -3  -4   1     1254.83     1185.49     39.26 o 
  -2  -4   1    10258.84     9870.38    150.35 o 
  -1  -4   1     2643.46     2904.95     89.83 o 
   0  -4   1    10636.36    11005.71    202.91 o 
   1  -4   1      164.55      136.31     20.22 o 
   2  -4   1     8574.81     8460.26    163.64 o 
   3  -4   1      843.38      846.35     29.31 o 
   4  -4   1     7437.05     7117.87    105.62 o 
   5  -4   1        0.86        4.59     14.27 o 
   6  -4   1     4839.69     4694.62     91.60 o 
   7  -4   1       94.13       56.40     25.10 o 
  -7  -3   1     2207.44     2309.23    110.30 o 
  -6  -3   1     1470.79     1484.69     55.31 o 
  -5  -3   1     1283.88     1338.31     76.44 o 
  -4  -3   1     1831.86     1729.70     49.94 o 
  -3  -3   1     5458.57     5309.68     87.64 o 
  -2  -3   1     3517.91     3380.51     91.77 o 
  -1  -3   1    10180.41    10418.87    124.70 o 
   0  -3   1    15719.50    16664.60    277.54 o 
   1  -3   1     8287.68     8517.58    154.72 o 
   2  -3   1     7567.16     7834.65     99.68 o 
   3  -3   1     8539.68     8588.14    112.55 o 
   4  -3   1     6146.96     5998.71    133.88 o 
   5  -3   1     3530.17     3417.73     96.09 o 
   6  -3   1     1116.08     1054.62     43.71 o 
   7  -3   1     1050.82     1103.39     75.51 o 
  -7  -2   1     2770.26     3002.93    127.86 o 
  -6  -2   1      470.96      477.35     46.32 o 
  -5  -2   1     8043.46     8305.14    160.96 o 
  -4  -2   1      222.18      182.70     20.77 o 
  -3  -2   1    13785.59    13594.21    172.54 o 
  -2  -2   1      467.43      463.43     22.80 o 
  -1  -2   1    26321.95    26491.24    284.30 o 
   0  -2   1      558.41      598.39     25.98 o 
   1  -2   1     9254.37     9472.97    162.12 o 
   2  -2   1       27.41       28.82      7.52 o 
   3  -2   1    15412.72    15466.64    180.79 o 
   4  -2   1      655.13      700.94     20.52 o 
   5  -2   1     5315.58     5163.31     65.36 o 
   6  -2   1       53.99       54.23     14.05 o 
   7  -2   1     4651.86     4680.76    149.61 o 
   8  -2   1      184.66      191.76     34.24 o 
  -7  -1   1     1434.99     1582.59     95.56 o 
  -6  -1   1     3019.45     3001.57     82.96 o 
  -5  -1   1     1378.15     1332.13     45.54 o 
  -4  -1   1     6783.39     6714.45    207.76 o 
  -3  -1   1     6257.59     6102.68    101.33 o 
  -2  -1   1     4644.82     4337.29     65.79 o 
  -1  -1   1     4020.10     3911.69     56.98 o 
   0  -1   1    13845.47    14493.10    228.89 o 
   1  -1   1    13213.85    13872.04    220.39 o 
   2  -1   1     9770.71    10165.86     89.46 o 
   3  -1   1     7438.42     7368.99     72.76 o 
   4  -1   1     5047.84     5129.78     59.84 o 
   5  -1   1     8510.28     8756.93    137.39 o 
   6  -1   1     2652.52     2523.48     46.67 o 
   7  -1   1     3150.69     3060.11     56.40 o 
   8  -1   1      764.27      679.71     33.96 o 
  -7   0   1        0.46      -30.56     33.91 o 
  -6   0   1     3792.05     3826.78     83.39 o 
  -5   0   1        0.71       14.85     13.99 o 
  -4   0   1    12124.83    11934.66    201.40 o 
  -3   0   1     1473.99     1544.44     36.51 o 
  -2   0   1     7387.94     7068.01    230.63 o 
  -1   0   1       71.75       98.21     25.78 o 
   0   0   1    29557.05    29498.45    429.31 o 
   1   0   1       36.14       69.03      7.10 o 
   2   0   1    15682.52    15558.96    172.48 o 
   3   0   1       18.80       33.84      8.98 o 
   4   0   1     7113.52     6976.75    101.91 o 
   5   0   1      106.81       99.30     17.46 o 
   6   0   1     3493.90     3597.36     79.50 o 
   7   0   1      853.59      765.06     45.59 o 
   8   0   1     1958.70     1820.90     83.17 o 
  -7   1   1     1269.56     1340.77     90.58 o 
  -6   1   1     3049.43     3022.85     51.03 o 
  -5   1   1     2790.60     2773.65    108.49 o 
  -4   1   1     3887.78     3999.64     69.16 o 
  -3   1   1     9480.46    10113.85    129.43 o 
  -2   1   1    12583.70    12370.34     94.56 o 
  -1   1   1     8158.44     8179.39     78.35 o 
   0   1   1    18675.42    17819.53    160.27 o 
   1   1   1     1392.31     1427.90     20.67 o 
   2   1   1    15364.12    15124.52    170.43 o 
   3   1   1     4640.96     4706.35     71.13 o 
   4   1   1     7481.06     7788.32    112.86 o 
   5   1   1     1638.64     1657.92     48.16 o 
   6   1   1     3939.61     4069.78    104.97 o 
   7   1   1      620.98      591.61     42.32 o 
   8   1   1     1742.38     1798.94     68.51 o 
  -7   2   1     2477.87     2666.90    122.21 o 
  -6   2   1       29.98        5.01     19.46 o 
  -5   2   1     4412.16     4518.52     60.13 o 
  -4   2   1      379.60      405.07     43.24 o 
  -3   2   1     8451.17     8350.16    110.10 o 
  -2   2   1     1249.19     1161.06     22.15 o 
  -1   2   1     9107.35     9036.45     87.61 o 
   0   2   1     4563.10     4462.97     46.42 o 
   1   2   1    11641.65    11658.60    140.00 o 
   2   2   1     2867.57     2851.80     37.59 o 
   3   2   1    15070.43    15652.55    187.15 o 
   4   2   1     1886.04     1868.24     48.09 o 
   5   2   1     8490.90     8326.30    130.26 o 
   6   2   1      198.74      226.30     48.39 o 
   7   2   1     3450.01     3409.50     86.80 o 
   8   2   1      434.59      382.52     42.23 o 
  -7   3   1     2173.70     2214.35    110.52 o 
  -6   3   1      839.17      854.63     41.63 o 
  -5   3   1     5357.39     5611.97    239.67 o 
  -4   3   1     1139.90     1112.59     36.23 o 
  -3   3   1     8817.32     8627.78     96.27 o 
  -2   3   1     3300.91     3180.74     44.03 o 
  -1   3   1    11093.23    10724.19    104.97 o 
   0   3   1     3792.65     3939.96     44.12 o 
   1   3   1     3141.21     2793.54    132.80 o 
   2   3   1     1081.41     1014.51     22.82 o 
   3   3   1     7264.24     6979.91    114.51 o 
   4   3   1       40.93       25.25     13.93 o 
   5   3   1     5794.25     5788.43    104.51 o 
   6   3   1       11.26       -9.24     19.02 o 
   7   3   1     2523.76     2685.65    277.09 o 
   8   3   1      214.90      160.88     34.74 o 
  -7   4   1      270.11      216.45     49.26 o 
  -6   4   1     2761.03     2887.05    112.19 o 
  -5   4   1      470.33      470.17     31.70 o 
  -4   4   1     5032.51     5045.77     72.99 o 
  -3   4   1     1794.38     1708.76     46.10 o 
  -2   4   1    10747.81    10561.95    111.16 o 
  -1   4   1     8334.71     8662.57     90.95 o 
   0   4   1     8725.97     8459.23    204.46 o 
   1   4   1     3185.56     2947.27     58.69 o 
   2   4   1    13643.42    13886.28    138.94 o 
   3   4   1     4686.23     4464.25     94.37 o 
   4   4   1     2793.27     2779.80    161.49 o 
   5   4   1     1485.07     1436.69     50.97 o 
   6   4   1     3155.86     3052.55     79.35 o 
   7   4   1     1247.05     1121.59     72.56 o 
  -6   5   1     1461.26     1349.23     75.66 o 
  -5   5   1     1086.77     1060.24     41.76 o 
  -4   5   1     6004.90     6077.39     85.69 o 
  -3   5   1       71.43       54.07     12.29 o 
  -2   5   1     6300.25     6336.74     78.33 o 
  -1   5   1      743.07      761.61     21.34 o 
   0   5   1    18082.75    17731.45    225.15 o 
   1   5   1       10.46       13.21     13.83 o 
   2   5   1     9412.96     9099.78    123.94 o 
   3   5   1      358.23      338.63     80.48 o 
   4   5   1     5016.90     4851.37    133.44 o 
   5   5   1      162.94      205.47     38.63 o 
   6   5   1     3199.76     3357.94    118.73 o 
   7   5   1       95.78       74.92     39.70 o 
  -6   6   1      769.59      791.00     59.70 o 
  -5   6   1     3084.41     3025.67     70.78 o 
  -4   6   1     1555.23     1495.24     41.21 o 
  -3   6   1     3633.50     3586.56    101.03 o 
  -2   6   1     1224.96     1147.97     42.36 o 
  -1   6   1     4852.89     4740.65     90.93 o 
   0   6   1     4731.81     4545.42     87.97 o 
   1   6   1     1828.48     1730.44     52.93 o 
   2   6   1     3453.88     3345.67     75.86 o 
   3   6   1     3917.98     3721.58    116.63 o 
   4   6   1     3097.43     3239.64    110.09 o 
   5   6   1     2409.14     2302.52     95.63 o 
   6   6   1     1800.26     1830.39     91.93 o 
   7   6   1     1067.18     1071.77     76.22 o 
  -5   7   1     2221.90     2217.87    141.61 o 
  -4   7   1       99.49       80.48     18.00 o 
  -3   7   1     5154.76     5574.85    158.40 o 
  -2   7   1       35.30       40.56     20.92 o 
  -1   7   1     6279.01     6166.93    114.78 o 
   0   7   1      105.96      122.17     27.12 o 
   1   7   1     8961.88     8559.77    142.61 o 
   2   7   1      265.03      278.13     65.75 o 
   3   7   1     6398.27     6509.02    171.03 o 
   4   7   1      492.04      466.41     52.77 o 
   5   7   1     2659.90     2757.88    109.88 o 
   6   7   1       15.09        6.79     36.47 o 
  -4   8   1     1663.81     1761.51     70.66 o 
  -3   8   1     1547.39     1620.43    221.16 o 
  -2   8   1     3462.72     3208.68     85.53 o 
  -1   8   1     2616.06     2538.68    142.23 o 
   0   8   1     2794.87     2673.69     75.42 o 
   1   8   1     1460.51     1376.64     54.89 o 
   2   8   1     2590.34     2460.40     98.61 o 
   3   8   1     2287.22     2364.28    101.49 o 
   4   8   1      867.65      820.42     64.36 o 
   5   8   1     2052.68     1928.15     97.12 o 
  -4   9   1     1780.84     1808.25     95.45 o 
  -3   9   1       24.98        2.78     25.96 o 
  -2   9   1     2664.15     2806.90     85.02 o 
  -1   9   1      290.18      260.21     35.38 o 
   0   9   1     3349.87     3357.03     95.50 o 
   1   9   1       98.36       55.48     35.86 o 
   2   9   1     4008.14     4035.86    137.20 o 
   3   9   1      102.04       78.34     38.71 o 
   4   9   1     2630.42     2450.24    109.91 o 
  -2  10   1     1011.52      997.96     75.98 o 
  -1  10   1      844.69      868.85     72.21 o 
   0  10   1     1478.23     1425.31     85.71 o 
   1  10   1      827.09      808.48     70.65 o 
   2  10   1     1901.16     1895.81    100.32 o 
   3  10   1      519.11      613.53     68.87 o 
   0 -10   2      663.58      687.66     67.59 o 
   1 -10   2     1292.97     1250.87     86.32 o 
  -3  -9   2       86.52       70.51     43.04 o 
  -2  -9   2     1537.19     1594.00     92.54 o 
  -1  -9   2       49.97       93.69     38.35 o 
   0  -9   2     1934.23     2026.69     97.69 o 
   1  -9   2      655.49      582.72     61.02 o 
   2  -9   2     1397.43     1418.42     84.26 o 
   3  -9   2      361.04      393.60     54.55 o 
  -4  -8   2     2040.73     2115.60    103.37 o 
  -3  -8   2      362.44      365.98     55.01 o 
  -2  -8   2     2241.07     2262.72    100.25 o 
  -1  -8   2      441.67      476.54     52.91 o 
   0  -8   2     3130.66     3049.09    111.80 o 
   1  -8   2      104.33      120.45     35.61 o 
   2  -8   2     1693.91     1672.11     81.66 o 
   3  -8   2      157.29      138.54     40.20 o 
   4  -8   2     1556.18     1513.12     83.08 o 
   5  -8   2      288.52      256.26     46.35 o 
  -5  -7   2     1791.93     1887.10     94.95 o 
  -4  -7   2      513.32      557.81     59.74 o 
  -3  -7   2     4628.20     4580.77    142.11 o 
  -2  -7   2     1925.01     1818.87     86.00 o 
  -1  -7   2     4403.29     4530.69    134.01 o 
   0  -7   2      727.46      600.95     51.07 o 
   1  -7   2     3905.12     3963.08    119.93 o 
   2  -7   2      867.48      874.75     57.75 o 
   3  -7   2     2211.31     2202.48     87.53 o 
   4  -7   2     1174.27     1148.63     68.34 o 
   5  -7   2      677.39      713.42     60.34 o 
   6  -7   2      824.67      708.84     59.81 o 
  -6  -6   2      507.15      580.62     63.25 o 
  -5  -6   2     1882.86     1959.67     91.04 o 
  -4  -6   2      505.50      564.28     54.94 o 
  -3  -6   2     3114.40     3130.01    108.53 o 
  -2  -6   2      353.80      370.68     43.60 o 
  -1  -6   2     6425.37     6815.90    102.57 o 
   0  -6   2      106.44       96.23     15.08 o 
   1  -6   2     8626.95     9236.19    197.58 o 
   2  -6   2      169.81      164.74     30.56 o 
   3  -6   2     6320.69     6403.65    152.91 o 
   4  -6   2        2.13        6.61     23.28 o 
   5  -6   2     2686.34     2484.82     91.29 o 
   6  -6   2       91.85       72.01     35.05 o 
  -6  -5   2     1866.80     1906.33     90.44 o 
  -5  -5   2      671.65      711.68     57.75 o 
  -4  -5   2     4282.48     4249.48    139.53 o 
  -3  -5   2     1715.27     1658.04     49.60 o 
  -2  -5   2     5320.60     5289.87    123.54 o 
  -1  -5   2     3452.88     3517.59     63.30 o 
   0  -5   2     5975.95     6318.35    286.69 o 
   1  -5   2     4075.50     4176.08    108.31 o 
   2  -5   2     5772.05     5987.49    136.07 o 
   3  -5   2     3615.12     3740.77    102.66 o 
   4  -5   2     2534.58     2433.01     83.62 o 
   5  -5   2     1213.57     1165.44     62.26 o 
   6  -5   2      717.60      716.92     37.84 o 
   7  -5   2      578.48      522.97     40.22 o 
  -6  -4   2     3002.22     3381.46    122.92 o 
  -5  -4   2      471.89      493.46     35.59 o 
  -4  -4   2     8761.33     8631.87    133.52 o 
  -3  -4   2      234.82      259.61     23.86 o 
  -2  -4   2     8400.44     8036.79    113.73 o 
  -1  -4   2      271.31      239.92     21.27 o 
   0  -4   2     7698.62     8029.14    104.43 o 
   1  -4   2      103.39      116.69     21.79 o 
   2  -4   2     8726.98     9137.05    176.47 o 
   3  -4   2      235.59      253.02     28.57 o 
   4  -4   2     7535.30     6982.21    150.74 o 
   5  -4   2       78.31       76.98     17.94 o 
   6  -4   2     5816.33     5442.58    124.64 o 
   7  -4   2      324.36      314.19     34.13 o 
  -7  -3   2     1560.96     1559.14     93.21 o 
  -6  -3   2      939.83      915.55     72.10 o 
  -5  -3   2     2464.58     2524.24     91.01 o 
  -4  -3   2     2691.19     2545.34     62.10 o 
  -3  -3   2     4472.71     4274.33     77.26 o 
  -2  -3   2     2831.16     2679.80     53.31 o 
  -1  -3   2    21129.64    22327.66    248.91 o 
   0  -3   2    12164.30    13716.81    206.98 o 
   1  -3   2     6221.48     6225.62    123.49 o 
   2  -3   2     3509.57     3434.84     82.94 o 
   3  -3   2     7549.53     7633.62    150.18 o 
   4  -3   2     6495.31     6419.75    183.08 o 
   5  -3   2     1723.72     1646.24     47.26 o 
   6  -3   2     2235.16     2053.57     67.66 o 
   7  -3   2      524.08      526.03     50.53 o 
   8  -3   2     1015.22      964.41     78.96 o 
  -7  -2   2     2108.64     2161.08    107.89 o 
  -6  -2   2        0.48      -16.24     29.29 o 
  -5  -2   2     3315.57     3344.99     74.13 o 
  -4  -2   2        0.06       -1.45     12.69 o 
  -3  -2   2     9356.67     8979.56    125.81 o 
  -2  -2   2      166.78      148.29     14.81 o 
  -1  -2   2    19134.52    19492.08    349.57 o 
   0  -2   2       12.78       22.83     10.27 o 
   1  -2   2    18220.50    19092.20    307.53 o 
   2  -2   2       88.60      118.64     16.35 o 
   3  -2   2    11978.58    12021.10    146.65 o 
   4  -2   2      413.74      331.54     21.80 o 
   5  -2   2     5183.49     5159.10     65.86 o 
   6  -2   2      185.46      175.79     19.50 o 
   7  -2   2     3928.35     3914.94     89.81 o 
   8  -2   2      299.27      280.97     47.73 o 
  -7  -1   2     1299.04     1249.37     89.34 o 
  -6  -1   2     2251.62     2298.25    105.93 o 
  -5  -1   2     1734.93     1680.18     61.76 o 
  -4  -1   2     5421.34     5308.73     89.48 o 
  -3  -1   2     4609.81     4286.69     72.08 o 
  -2  -1   2     1584.20     1427.98     33.60 o 
  -1  -1   2     6415.92     6110.34     78.64 o 
   0  -1   2     5797.84     6229.73     75.01 o 
   1  -1   2    27538.37    28314.64    436.81 o 
   2  -1   2      786.24      774.60     22.00 o 
   3  -1   2     9738.52     9915.21     93.00 o 
   4  -1   2     1587.74     1545.61     31.01 o 
   5  -1   2     4529.75     4537.01     60.38 o 
   6  -1   2     1564.47     1550.25     36.69 o 
   7  -1   2     3091.89     3047.77     56.49 o 
   8  -1   2      458.07      447.56     29.30 o 
  -7   0   2      108.64       96.00     49.22 o 
  -6   0   2     4314.98     4310.34    149.50 o 
  -5   0   2      255.76      254.42     23.65 o 
  -4   0   2     9030.03     8844.19    126.41 o 
  -3   0   2      354.79      354.44     20.39 o 
  -2   0   2    13378.94    13058.10    212.50 o 
  -1   0   2       30.36       35.06      5.90 o 
   0   0   2    11686.83    12526.50    199.82 o 
   2   0   2    35960.72    35532.42    547.89 o 
   3   0   2     1609.59     1608.17     34.45 o 
   4   0   2     9773.94     9597.73    127.61 o 
   5   0   2     1508.32     1527.07     69.51 o 
   6   0   2     2947.22     2815.47     68.14 o 
   7   0   2      991.77      892.97     47.94 o 
   8   0   2     1546.29     1467.86     43.75 o 
  -7   1   2      275.62      303.92     58.15 o 
  -6   1   2     1851.19     1927.76    102.17 o 
  -5   1   2      952.96      919.69     32.58 o 
  -4   1   2     6973.54     7042.92    106.24 o 
  -3   1   2     2244.85     1968.27     77.50 o 
  -2   1   2     8180.17     7925.55     99.32 o 
  -1   1   2     3197.86     3046.11     70.31 o 
   0   1   2    11452.75    11446.17    174.73 o 
   1   1   2      679.22      632.08     22.03 o 
   2   1   2    11121.45    10969.99    185.50 o 
   3   1   2      595.10      566.51     14.20 o 
   4   1   2     8213.67     8069.19    139.71 o 
   5   1   2     1084.73     1144.13     43.03 o 
   6   1   2     5261.18     4886.38     95.29 o 
   7   1   2      205.32      180.78     29.83 o 
   8   1   2     1924.95     1922.49     70.87 o 
  -7   2   2     2385.40     2284.00    116.95 o 
  -6   2   2      430.26      427.04     58.67 o 
  -5   2   2     3910.46     4101.18    152.88 o 
  -4   2   2     1323.07     1286.13     53.93 o 
  -3   2   2     6853.24     6754.38     81.60 o 
  -2   2   2     3553.54     3595.10     45.82 o 
  -1   2   2    21104.23    20114.60    182.83 o 
   0   2   2     6599.71     6642.73     70.47 o 
   1   2   2     9892.08     9850.29    119.03 o 
   2   2   2     2890.78     2798.90     44.71 o 
   3   2   2    10431.12    10623.04    105.62 o 
   4   2   2     2600.88     2612.39     54.96 o 
   5   2   2     5726.02     5926.75    100.85 o 
   6   2   2     2127.37     2114.95     62.27 o 
   7   2   2      874.42      813.22     46.04 o 
   8   2   2      260.82      273.05     37.77 o 
  -7   3   2     2177.39     2514.74    122.74 o 
  -6   3   2      752.48      855.07     71.92 o 
  -5   3   2     4275.10     4609.83    140.69 o 
  -4   3   2      479.47      465.36     25.90 o 
  -3   3   2     7440.79     7546.24    117.64 o 
  -2   3   2     1683.35     1749.64     31.07 o 
  -1   3   2    18690.59    18639.85    207.07 o 
   0   3   2       31.80       44.82      7.61 o 
   1   3   2    10416.17     9939.58    127.16 o 
   2   3   2     1494.19     1467.30     35.00 o 
   3   3   2    10598.57    10476.36    107.72 o 
   4   3   2       36.42       37.40     10.16 o 
   5   3   2     8006.08     8088.29    127.25 o 
   6   3   2      162.44      200.71     65.70 o 
   7   3   2     6272.69     6201.41    124.20 o 
   8   3   2       29.22       -0.21     26.35 o 
  -7   4   2      652.38      791.63     80.45 o 
  -6   4   2     2640.91     2889.07    116.10 o 
  -5   4   2     1819.91     1842.36     84.11 o 
  -4   4   2     3201.14     3271.54     56.27 o 
  -3   4   2     1083.03      995.88     29.18 o 
  -2   4   2     4160.96     4095.54     55.50 o 
  -1   4   2     2208.07     2109.09     33.81 o 
   0   4   2     9015.85     9142.37     92.42 o 
   1   4   2     4493.11     4311.03     72.43 o 
   2   4   2     8303.21     8429.14    120.78 o 
   3   4   2     6999.40     7114.74     81.49 o 
   4   4   2     2127.51     2063.20     54.73 o 
   5   4   2     2219.26     2079.37     58.03 o 
   6   4   2     1707.14     1622.59     57.95 o 
   7   4   2     1721.09     1699.40     87.60 o 
   8   4   2      934.01      898.85     74.34 o 
  -6   5   2     2224.55     2551.87    107.57 o 
  -5   5   2      612.95      609.02     53.62 o 
  -4   5   2     9781.71    10217.61    122.95 o 
  -3   5   2       96.54       95.67     14.37 o 
  -2   5   2     9657.42     9527.24    106.22 o 
  -1   5   2      144.53      176.56     12.51 o 
   0   5   2    12682.52    12200.50    120.77 o 
   1   5   2        2.84        0.59     11.84 o 
   2   5   2    12566.56    12135.75    231.98 o 
   3   5   2       21.76       28.27     15.47 o 
   4   5   2     5280.57     5177.68     94.65 o 
   5   5   2        0.94       -8.60     25.34 o 
   6   5   2     2946.05     3131.15    116.06 o 
   7   5   2       93.10       94.29     42.76 o 
  -6   6   2      415.66      477.07     57.36 o 
  -5   6   2     1786.16     1756.15     78.75 o 
  -4   6   2     1558.50     1658.38     44.01 o 
  -3   6   2     3733.84     3812.54     62.33 o 
  -2   6   2     2706.30     2645.86     46.83 o 
  -1   6   2     3486.37     3461.50    145.32 o 
   0   6   2     4902.75     4543.80     86.00 o 
   1   6   2     3481.77     3397.52     73.52 o 
   2   6   2     6162.55     5791.45    104.59 o 
   3   6   2     2599.51     2475.35     65.37 o 
   4   6   2     4728.19     4656.14    136.49 o 
   5   6   2     2506.36     2512.32    100.50 o 
   6   6   2     2383.53     2365.45    103.02 o 
   7   6   2      845.30      851.12     73.45 o 
  -5   7   2     2525.16     2828.34     98.97 o 
  -4   7   2        5.85       11.55     40.62 o 
  -3   7   2     4408.07     4542.34     98.07 o 
  -2   7   2       98.89       83.26     30.37 o 
  -1   7   2     5602.90     5410.69    177.75 o 
   0   7   2       18.91       29.14     23.42 o 
   1   7   2     3711.31     3713.09    127.70 o 
   2   7   2       10.78        1.86     16.32 o 
   3   7   2     5928.74     5833.09    112.98 o 
   4   7   2      168.89      195.84     39.06 o 
   5   7   2     3757.78     3755.19    130.38 o 
   6   7   2      243.78      198.58     48.41 o 
  -4   8   2      860.11     1008.69     91.65 o 
  -3   8   2     1472.07     1557.10     62.95 o 
  -2   8   2     2785.01     2775.22     77.83 o 
  -1   8   2     3747.55     3492.31     85.97 o 
   0   8   2     1869.39     1775.08     60.47 o 
   1   8   2     4736.90     4449.58     97.83 o 
   2   8   2      701.79      657.94     41.23 o 
   3   8   2     2096.11     2028.23    113.50 o 
   4   8   2      461.91      443.20     53.06 o 
   5   8   2     2440.50     2611.82    113.36 o 
   6   8   2      210.07      204.86     48.48 o 
  -3   9   2        6.65       10.04     27.49 o 
  -2   9   2     2663.49     2742.80     82.81 o 
  -1   9   2      376.89      372.92     38.27 o 
   0   9   2     2934.63     2764.38     80.48 o 
   1   9   2       66.36       64.86     23.95 o 
   2   9   2     3893.45     3714.73     95.21 o 
   3   9   2      382.71      387.84     54.48 o 
   4   9   2     2019.62     2014.32     98.75 o 
   5   9   2      142.80      171.13     49.83 o 
  -2  10   2     1479.57     1480.27     68.48 o 
  -1  10   2      348.62      245.08     44.43 o 
   0  10   2     1535.92     1505.21     63.91 o 
   1  10   2      405.50      426.68     43.86 o 
   2  10   2     2524.21     2592.88    114.92 o 
   3  10   2      206.57      171.49     47.38 o 
  -2  -9   3     1335.78     1483.02     92.50 o 
  -1  -9   3      186.59      180.31     45.81 o 
   0  -9   3     2076.45     2063.15    101.06 o 
   1  -9   3      823.15      794.94     69.08 o 
   2  -9   3     1009.51     1005.49     75.90 o 
   3  -9   3      601.12      581.16     67.23 o 
  -3  -8   3      159.07      214.99     48.94 o 
  -2  -8   3     2281.60     2407.60    105.47 o 
  -1  -8   3      280.23      274.31     44.89 o 
   0  -8   3     2802.71     2583.32    104.80 o 
   1  -8   3      491.70      522.81     55.86 o 
   2  -8   3     4578.46     4540.08    141.54 o 
   3  -8   3        5.21      -19.05     33.27 o 
   4  -8   3     2075.06     2081.91     97.48 o 
  -4  -7   3      512.61      526.68     59.27 o 
  -3  -7   3     2489.49     2482.15    104.30 o 
  -2  -7   3      712.75      657.42     60.73 o 
  -1  -7   3     2613.31     2702.97    102.17 o 
   0  -7   3     1258.87     1172.12     67.59 o 
   1  -7   3     1418.41     1428.72     72.85 o 
   2  -7   3      224.17      274.95     43.15 o 
   3  -7   3     2330.22     2290.54     91.54 o 
   4  -7   3     1259.45     1175.57     71.46 o 
   5  -7   3     1071.26      978.87     68.80 o 
  -5  -6   3     1894.82     1987.78     93.85 o 
  -4  -6   3      124.00      124.54     37.85 o 
  -3  -6   3     3136.20     3247.74    112.47 o 
  -2  -6   3      101.40      119.23     20.86 o 
  -1  -6   3     5935.78     6258.08    101.37 o 
   0  -6   3       30.98       40.06     14.12 o 
   1  -6   3     5381.12     5911.69    148.29 o 
   2  -6   3      251.20      242.90     37.50 o 
   3  -6   3     6424.22     6600.13    158.14 o 
   4  -6   3        0.45      -15.78     22.32 o 
   5  -6   3     2293.02     2229.81     88.70 o 
   6  -6   3        6.79        3.59     31.60 o 
  -5  -5   3      680.99      656.56     60.41 o 
  -4  -5   3     1951.17     2130.84     62.44 o 
  -3  -5   3     1853.22     1880.72    119.47 o 
  -2  -5   3     3549.01     3625.49     72.38 o 
  -1  -5   3     2939.90     3016.01     61.25 o 
   0  -5   3     3059.18     3245.69     61.35 o 
   1  -5   3     4290.54     4210.02    111.69 o 
   2  -5   3     3793.43     3873.88    105.22 o 
   3  -5   3     2989.22     2983.10     91.22 o 
   4  -5   3     2564.59     2559.12     86.89 o 
   5  -5   3     1709.56     1666.74     74.59 o 
   6  -5   3     1627.53     1420.02     71.57 o 
   7  -5   3     1784.05     1524.78     81.59 o 
  -6  -4   3     2087.21     2221.89    103.52 o 
  -5  -4   3        4.85        3.34     30.89 o 
  -4  -4   3     4174.09     4187.69     86.02 o 
  -3  -4   3       67.32       59.75     18.53 o 
  -2  -4   3     4554.61     4564.02     79.94 o 
  -1  -4   3      327.18      365.58     28.44 o 
   0  -4   3     8113.45     8727.83    116.06 o 
   1  -4   3      169.88      162.43     25.80 o 
   2  -4   3     4899.23     4895.29    114.71 o 
   3  -4   3      568.80      580.94     40.72 o 
   4  -4   3     4532.64     4136.67    109.70 o 
   5  -4   3        8.71        2.63     23.28 o 
   6  -4   3     3859.18     3567.49    110.91 o 
   7  -4   3       13.00       -9.95     32.27 o 
  -6  -3   3     1595.21     1657.79     91.93 o 
  -5  -3   3     2600.71     2500.35    103.13 o 
  -4  -3   3     6574.02     6431.40    108.44 o 
  -3  -3   3      358.67      363.36     25.89 o 
  -2  -3   3     5248.38     4984.32     81.69 o 
  -1  -3   3     4040.68     4158.58    129.08 o 
   0  -3   3     5904.38     6195.45     86.08 o 
   1  -3   3     2772.39     3006.56     76.58 o 
   2  -3   3     3711.77     3799.47     91.58 o 
   3  -3   3     3036.98     3033.35     82.19 o 
   4  -3   3     4412.96     4227.61    106.15 o 
   5  -3   3      759.07      780.26     49.50 o 
   6  -3   3     3048.31     3065.75     72.33 o 
   7  -3   3      422.87      436.27     36.72 o 
   8  -3   3     1175.50     1101.85     68.76 o 
  -7  -2   3     2131.67     2500.60    119.44 o 
  -6  -2   3       29.87        6.08     36.08 o 
  -5  -2   3     2776.77     2668.89    108.14 o 
  -4  -2   3        5.29       11.89     19.99 o 
  -3  -2   3     9637.39     9416.43    131.67 o 
  -2  -2   3      614.41      575.39     40.90 o 
  -1  -2   3    11221.89    11530.28    140.51 o 
   0  -2   3     1310.57     1382.47     30.74 o 
   1  -2   3    14940.86    15689.67    260.41 o 
   2  -2   3      263.49      262.30     25.70 o 
   3  -2   3     6650.07     6722.38    135.32 o 
   4  -2   3      944.02     1006.38     48.01 o 
   5  -2   3     3310.32     3393.03     69.28 o 
   6  -2   3      860.26      779.66     38.78 o 
   7  -2   3     1681.23     1656.54     73.19 o 
   8  -2   3      351.13      359.47     94.70 o 
  -7  -1   3     1470.48     1727.30    100.46 o 
  -6  -1   3      716.45      800.27     72.21 o 
  -5  -1   3     3428.13     3562.02    126.69 o 
  -4  -1   3     1913.10     1959.61     50.30 o 
  -3  -1   3     5903.58     5765.00     89.40 o 
  -2  -1   3      555.99      496.21     41.90 o 
  -1  -1   3    12716.40    12818.73    150.15 o 
   0  -1   3      249.33      265.74     13.96 o 
   1  -1   3    10876.36    11075.18    184.47 o 
   2  -1   3     2938.79     3074.47     70.33 o 
   3  -1   3    13325.88    14518.93    155.59 o 
   4  -1   3     2109.27     2126.19     40.89 o 
   5  -1   3     3774.89     3738.08     71.69 o 
   6  -1   3      781.44      735.71     26.96 o 
   7  -1   3     2205.38     2219.99     48.67 o 
   8  -1   3      180.49      152.13     24.69 o 
  -7   0   3      189.79      137.69     50.15 o 
  -6   0   3     3715.99     3873.53    141.97 o 
  -5   0   3      498.76      567.79     62.29 o 
  -4   0   3     6565.25     6148.83    161.83 o 
  -3   0   3      974.83      867.55     27.84 o 
  -2   0   3    16733.88    16139.68    188.00 o 
  -1   0   3     6817.93     6944.44    189.02 o 
   0   0   3     3013.41     3107.04     51.08 o 
   1   0   3    11158.16    12259.38    123.43 o 
   2   0   3     4578.94     4987.12     97.90 o 
   3   0   3     4492.81     4638.58     99.15 o 
   4   0   3     4932.24     4812.11     76.87 o 
   5   0   3     2440.70     2342.71     54.86 o 
   6   0   3     3362.10     3125.16    107.59 o 
   7   0   3      965.04      841.42     68.98 o 
   8   0   3     1290.47     1225.75     41.28 o 
  -7   1   3      585.39      578.92     76.33 o 
  -6   1   3     3119.05     3329.26    132.58 o 
  -5   1   3      538.39      537.69     59.91 o 
  -4   1   3     8930.28     8691.57    203.48 o 
  -3   1   3     1199.39     1212.24     64.14 o 
  -2   1   3    10487.81     9776.40    159.70 o 
  -1   1   3     4588.65     4419.93     97.19 o 
   0   1   3    15461.81    15631.53    239.65 o 
   1   1   3     5346.32     5946.70    103.41 o 
   2   1   3    18527.10    19078.06    306.46 o 
   3   1   3      892.19      982.04     40.23 o 
   4   1   3     8670.87     8713.80    110.19 o 
   5   1   3       74.63       60.91     16.01 o 
   6   1   3     6279.25     6193.30    109.30 o 
   7   1   3       56.02       31.74     23.53 o 
   8   1   3     1787.06     1726.03     83.01 o 
  -7   2   3     1278.17     1492.80    100.78 o 
  -6   2   3      276.29      331.61     57.83 o 
  -5   2   3     4511.30     4650.45    148.36 o 
  -4   2   3     2539.39     2496.12     59.17 o 
  -3   2   3     4145.29     4224.95     56.19 o 
  -2   2   3     5028.62     5032.16     61.71 o 
  -1   2   3    20099.74    19402.86    218.25 o 
   0   2   3    12705.55    13053.48    147.16 o 
   1   2   3    11830.52    12253.86    298.36 o 
   2   2   3     6171.33     6212.52     82.63 o 
   3   2   3     7398.75     7477.30     97.98 o 
   4   2   3     2500.19     2477.77     37.30 o 
   5   2   3     3808.99     3881.00     75.18 o 
   6   2   3     3213.86     3043.29     73.21 o 
   7   2   3     1197.35     1188.00     53.06 o 
   8   2   3      645.80      677.71    115.08 o 
  -6   3   3      697.08      745.26     73.70 o 
  -5   3   3     4054.56     4213.79    140.12 o 
  -4   3   3      334.14      364.02     28.69 o 
  -3   3   3     7275.43     7280.75     86.27 o 
  -2   3   3      551.41      531.08     19.70 o 
  -1   3   3    17982.05    17874.06    190.78 o 
   0   3   3     1431.41     1589.98     27.93 o 
   1   3   3    16308.66    16111.86    149.41 o 
   2   3   3      341.56      390.56     19.39 o 
   3   3   3    15645.89    15730.89    191.54 o 
   4   3   3      597.09      631.95     33.85 o 
   5   3   3     5539.65     5621.07     96.93 o 
   6   3   3       20.13        7.91     18.36 o 
   7   3   3     3434.57     3606.55     89.89 o 
   8   3   3      145.10       69.90     42.29 o 
  -6   4   3     1821.11     2010.95    103.69 o 
  -5   4   3      996.87     1049.20     71.92 o 
  -4   4   3     6965.30     7522.25    125.28 o 
  -3   4   3     3028.24     3069.80     50.72 o 
  -2   4   3     4847.38     4828.62     90.83 o 
  -1   4   3     4035.51     3814.23     51.60 o 
   0   4   3     8567.15     8489.31     90.07 o 
   1   4   3     8244.06     8197.51     85.90 o 
   2   4   3     6217.69     6125.40     94.00 o 
   3   4   3     8163.04     8054.63    117.19 o 
   4   4   3     5653.78     5867.72     74.38 o 
   5   4   3     4524.49     4604.63     86.13 o 
   6   4   3     1627.51     1618.84     79.99 o 
   7   4   3     2693.10     2533.29    105.51 o 
   8   4   3      534.60      581.23     67.09 o 
  -6   5   3     1624.11     1835.61     94.92 o 
  -5   5   3        6.18       54.56     33.20 o 
  -4   5   3     2943.63     3207.15    151.10 o 
  -3   5   3      342.98      364.39     25.32 o 
  -2   5   3     9259.92     9350.62    105.88 o 
  -1   5   3      352.06      359.61     17.86 o 
   0   5   3     8278.47     8402.71     90.20 o 
   1   5   3        2.84        3.51     11.64 o 
   2   5   3    11768.10    11474.77    159.83 o 
   3   5   3      357.77      350.36     33.20 o 
   4   5   3     6389.59     6323.32    107.53 o 
   5   5   3      408.86      433.86     49.32 o 
   6   5   3     3619.37     3749.44    129.17 o 
   7   5   3      131.98      102.79     40.62 o 
  -5   6   3     1047.58     1108.47     68.58 o 
  -4   6   3     2381.65     2444.22     67.90 o 
  -3   6   3     2385.17     2487.72     61.87 o 
  -2   6   3     4226.94     4208.27     62.61 o 
  -1   6   3     3113.76     2922.43     65.11 o 
   0   6   3     4799.73     4609.21     86.19 o 
   1   6   3     5150.71     4883.17     90.95 o 
   2   6   3     5327.91     5171.74     96.27 o 
   3   6   3     1236.38     1121.77     44.39 o 
   4   6   3     3729.61     3739.29     82.28 o 
   5   6   3     1235.32     1144.72     70.82 o 
   6   6   3     1925.82     2058.63     97.62 o 
   7   6   3      485.34      503.76     64.25 o 
  -4   7   3       15.71       -0.71     38.07 o 
  -3   7   3     2426.64     2425.61    109.06 o 
  -2   7   3      117.35       84.92     22.40 o 
  -1   7   3     5910.38     5637.54    105.38 o 
   0   7   3      305.05      261.02     36.57 o 
   1   7   3     5839.09     5606.71    105.50 o 
   2   7   3      377.41      380.66     65.59 o 
   3   7   3     5732.82     5644.57    110.37 o 
   4   7   3      186.71      192.68     30.60 o 
   5   7   3     4874.82     5208.69    159.59 o 
   6   7   3     1102.95     1076.31     79.35 o 
  -4   8   3      356.09      343.44     69.06 o 
  -3   8   3     1162.95     1113.66     82.83 o 
  -2   8   3      840.85      905.00     47.61 o 
  -1   8   3     1841.41     1971.47    120.63 o 
   0   8   3      694.69      620.23     39.84 o 
   1   8   3     2871.40     2761.33     92.45 o 
   2   8   3     1079.36     1021.63     49.03 o 
   3   8   3     2649.25     2621.45     75.35 o 
   4   8   3      445.63      505.54     41.49 o 
   5   8   3     2748.79     2767.61    116.02 o 
   6   8   3      156.50      135.77     45.03 o 
  -3   9   3       82.93       29.21     42.65 o 
  -2   9   3     2772.59     2835.78    192.09 o 
  -1   9   3      670.01      563.08     48.22 o 
   0   9   3     2493.03     2369.53     81.00 o 
   1   9   3      397.76      445.00     39.95 o 
   2   9   3     2513.33     2462.73     89.16 o 
   3   9   3      757.33      669.88     43.58 o 
   4   9   3     1528.16     1531.53     88.16 o 
   5   9   3      239.91      184.46     48.19 o 
  -2  10   3     1549.65     1527.55    106.61 o 
  -1  10   3      159.08      138.88     46.60 o 
   0  10   3     1763.11     1728.39     67.63 o 
   1  10   3       87.24       69.95     52.16 o 
   2  10   3     2426.85     2404.74     79.54 o 
   3  10   3       64.41       63.32     28.50 o 
  -1  -9   4      467.24      442.17     62.97 o 
   0  -9   4     1272.16     1363.05     89.23 o 
   1  -9   4      303.49      275.49     50.33 o 
   2  -9   4     1247.84     1366.25     87.84 o 
  -3  -8   4       74.33       88.39     41.48 o 
  -2  -8   4     2173.36     2416.91    110.23 o 
  -1  -8   4        9.38        8.53     35.40 o 
   0  -8   4     2145.47     2189.98    100.57 o 
   1  -8   4        0.72        9.35     34.69 o 
   2  -8   4     2135.68     2103.34     95.56 o 
   3  -8   4       12.57       24.99     33.37 o 
   4  -8   4     1231.34     1190.17     76.86 o 
  -3  -7   4     1379.24     1411.38     82.80 o 
  -2  -7   4      423.33      530.23     57.64 o 
  -1  -7   4     2405.72     2487.45    101.60 o 
   0  -7   4     2321.25     2323.63     95.95 o 
   1  -7   4     1400.56     1518.71     48.08 o 
   2  -7   4     1523.03     1555.45     79.57 o 
   3  -7   4      799.68      799.95     63.96 o 
   4  -7   4     1108.94     1130.97     69.93 o 
   5  -7   4      857.09      806.45     63.64 o 
  -3  -6   4     2422.58     2504.97    101.24 o 
  -2  -6   4        2.97      -14.17     17.78 o 
  -1  -6   4     3798.39     3881.36     78.81 o 
   0  -6   4       16.84       -3.26     14.78 o 
   1  -6   4     2346.40     2357.85     88.24 o 
   2  -6   4        8.16       -3.06     23.85 o 
   3  -6   4     4265.70     4244.84    124.23 o 
   4  -6   4       47.52       38.24     30.60 o 
   5  -6   4     1885.67     1892.86     86.17 o 
   6  -6   4       87.09       56.55     39.20 o 
  -5  -5   4      970.46      980.12     75.73 o 
  -4  -5   4     1086.78     1048.31     70.36 o 
  -3  -5   4     2670.20     2687.48     68.92 o 
  -2  -5   4     2057.84     2146.38     57.39 o 
  -1  -5   4     2670.25     2709.11    109.70 o 
   0  -5   4     1829.71     1938.70     49.20 o 
   1  -5   4     3067.60     3090.31     94.21 o 
   2  -5   4     2292.84     2429.42     83.44 o 
   3  -5   4     3441.26     3217.92     98.01 o 
   4  -5   4      330.11      289.13     37.78 o 
   5  -5   4     1402.08     1440.02     73.10 o 
   6  -5   4      586.67      575.61     55.79 o 
   7  -5   4     1088.80     1052.72     73.49 o 
  -5  -4   4        1.36       -5.01     34.12 o 
  -4  -4   4     3800.99     3707.86    124.06 o 
  -3  -4   4      253.29      218.10     24.92 o 
  -2  -4   4     4555.30     4598.44    197.58 o 
  -1  -4   4      449.63      447.58     27.40 o 
   0  -4   4     9909.50    10641.88    140.22 o 
   1  -4   4     1313.51     1471.86     60.34 o 
   2  -4   4     4788.37     4837.37    116.42 o 
   3  -4   4     1063.57     1010.36     54.41 o 
   4  -4   4     4731.71     4411.68    116.66 o 
   5  -4   4      548.90      494.73     45.45 o 
   6  -4   4     2171.02     2081.41     87.45 o 
   7  -4   4      204.28      222.85     45.88 o 
  -6  -3   4     1203.68     1247.92     85.54 o 
  -5  -3   4     1469.41     1534.73     87.92 o 
  -4  -3   4     1963.65     2049.43     92.29 o 
  -3  -3   4     1675.71     1583.66    100.55 o 
  -2  -3   4     4919.75     4947.19     84.29 o 
  -1  -3   4     1287.52     1272.61     36.47 o 
   0  -3   4     4010.19     4241.52     68.87 o 
   1  -3   4     1775.33     1759.10     57.50 o 
   2  -3   4     7514.09     7577.69    152.80 o 
   3  -3   4      523.19      442.92     38.17 o 
   4  -3   4     3432.43     3240.13     93.25 o 
   5  -3   4      291.97      349.02     40.41 o 
   6  -3   4     3759.86     3778.15    116.52 o 
   7  -3   4      136.13      178.85     40.45 o 
  -6  -2   4      390.15      447.58     63.47 o 
  -5  -2   4     3407.32     3520.83    126.93 o 
  -4  -2   4     1195.87     1178.37     73.24 o 
  -3  -2   4     5342.47     5265.63    112.99 o 
  -2  -2   4      801.73      743.58     30.96 o 
  -1  -2   4     7809.83     7991.10    108.02 o 
   0  -2   4     2577.05     2776.49     49.50 o 
   1  -2   4    11540.66    12051.96    209.48 o 
   2  -2   4     1807.53     1859.60     57.28 o 
   3  -2   4     5459.20     5472.19    119.69 o 
   4  -2   4     1543.22     1558.39     62.44 o 
   5  -2   4     3481.84     3458.22    101.70 o 
   6  -2   4     1313.05     1332.85     70.11 o 
   7  -2   4      958.69     1003.64     69.12 o 
   8  -2   4      645.03      605.82     64.50 o 
  -6  -1   4      371.34      434.92     63.08 o 
  -5  -1   4     3396.60     3492.90    127.01 o 
  -4  -1   4      757.97      792.77     64.25 o 
  -3  -1   4     5096.58     4651.62    129.28 o 
  -2  -1   4     2037.34     1858.44     40.61 o 
  -1  -1   4    14871.42    15458.08    180.68 o 
   0  -1   4      288.77      309.27     23.69 o 
   1  -1   4    10858.57    10973.47    186.03 o 
   2  -1   4     1175.68     1324.35     44.85 o 
   3  -1   4    19462.51    21530.90    222.73 o 
   4  -1   4      128.53      141.30     16.36 o 
   5  -1   4     6538.70     6802.86     95.67 o 
   6  -1   4       82.88       68.89     18.30 o 
   7  -1   4     1704.39     1663.38     49.51 o 
   8  -1   4       44.91       47.66     21.13 o 
  -6   0   4     2276.78     2581.44    119.29 o 
  -5   0   4      371.62      450.95     59.77 o 
  -4   0   4     4239.82     3934.19    128.78 o 
  -3   0   4     1501.54     1434.80     73.88 o 
  -2   0   4     9545.65     8968.33    114.89 o 
  -1   0   4     3066.08     2936.74     45.85 o 
   0   0   4     6069.34     6334.02     80.10 o 
   1   0   4     3640.99     4013.54     77.75 o 
   2   0   4     8501.34     9442.07    103.94 o 
   4   0   4     6182.66     6368.19    135.53 o 
   5   0   4     2550.71     2477.75     79.35 o 
   6   0   4     5232.94     4803.86    126.51 o 
   7   0   4     1833.54     1770.73     44.59 o 
   8   0   4      746.52      681.62     40.50 o 
  -6   1   4     2507.97     2631.26    121.50 o 
  -5   1   4      111.80      187.77     45.49 o 
  -4   1   4     5836.73     5596.60    157.96 o 
  -3   1   4      197.44      219.08     37.85 o 
  -2   1   4    10142.00     9851.64    198.65 o 
  -1   1   4       58.56       63.02     18.16 o 
   0   1   4    12728.28    12865.19    333.10 o 
   1   1   4     1412.54     1491.91     28.51 o 
   2   1   4    12869.41    13534.84    226.04 o 
   3   1   4      372.11      396.44     29.78 o 
   4   1   4     8276.44     8285.46    164.67 o 
   5   1   4        7.56      -11.41     15.75 o 
   6   1   4     7106.49     7049.05    117.60 o 
   7   1   4      137.44      115.09     26.50 o 
   8   1   4     2241.81     2123.34     72.79 o 
  -6   2   4      614.97      744.59     78.21 o 
  -5   2   4     4209.99     4321.57    147.23 o 
  -4   2   4     2274.03     2222.82     58.14 o 
  -3   2   4     3193.99     3035.77    106.15 o 
  -2   2   4     2002.09     1984.04     77.68 o 
  -1   2   4    11678.13    10877.13    198.75 o 
   0   2   4     5842.38     5864.60     73.73 o 
   1   2   4     9453.21     9619.91    213.77 o 
   2   2   4     5863.62     5705.90    111.51 o 
   3   2   4     5753.85     5828.97    121.64 o 
   4   2   4     3515.62     3543.10     58.47 o 
   5   2   4     2026.70     1961.91     74.23 o 
   6   2   4     3954.68     3842.33     81.83 o 
   7   2   4     1364.83     1306.92     54.21 o 
   8   2   4     2570.75     2455.85    124.86 o 
  -6   3   4       36.03       21.33     38.49 o 
  -5   3   4     2818.20     3218.96    124.16 o 
  -4   3   4        5.13        6.38     22.39 o 
  -3   3   4     5421.77     5569.70     97.33 o 
  -2   3   4       39.90       21.47     13.29 o 
  -1   3   4     9939.80     9637.63    105.80 o 
   0   3   4       41.07       27.91      7.74 o 
   1   3   4    19658.27    20059.72    183.89 o 
   2   3   4       20.41       10.03      8.95 o 
   3   3   4    12098.48    12511.96    158.22 o 
   4   3   4        6.65        7.47     10.25 o 
   5   3   4     5286.48     5115.08    132.05 o 
   6   3   4        8.72       10.53     16.94 o 
   7   3   4     2132.66     2193.07     68.93 o 
   8   3   4       16.78      -11.79     26.79 o 
  -6   4   4     1016.01     1086.94     83.94 o 
  -5   4   4     1550.70     1588.10     88.80 o 
  -4   4   4     3195.22     3247.94     84.59 o 
  -3   4   4     4185.34     4350.92    132.19 o 
  -2   4   4     1634.03     1555.83     45.37 o 
  -1   4   4     3890.69     3821.38     54.54 o 
   0   4   4     1027.16      990.81     27.59 o 
   1   4   4     2907.19     2802.66     40.96 o 
   2   4   4     2372.85     2393.08     51.29 o 
   3   4   4     7077.04     6989.25    105.11 o 
   4   4   4     3469.79     3377.92     65.92 o 
   5   4   4     4726.76     4687.37    132.37 o 
   6   4   4      969.84      924.93     64.85 o 
   7   4   4     2101.47     2029.21     95.17 o 
   8   4   4      488.93      461.36     63.79 o 
  -5   5   4       46.47       48.94     33.91 o 
  -4   5   4     2957.55     3282.64     79.60 o 
  -3   5   4       10.52       16.29     17.40 o 
  -2   5   4     8926.22     9106.58    298.32 o 
  -1   5   4      236.40      246.85     21.34 o 
   0   5   4     6235.56     6002.16     73.60 o 
   1   5   4      341.64      420.55     38.77 o 
   2   5   4     6170.29     6054.33     99.92 o 
   3   5   4      613.58      545.61     30.61 o 
   4   5   4     5759.54     5677.89     98.70 o 
   5   5   4     1064.19     1044.86     65.60 o 
   6   5   4     3080.41     2932.85    113.40 o 
   7   5   4      160.29      163.64     42.86 o 
  -5   6   4      327.25      413.57     54.30 o 
  -4   6   4     1915.86     2078.03     64.72 o 
  -3   6   4     1035.31     1075.17     62.10 o 
  -2   6   4     4660.54     4867.95     87.19 o 
  -1   6   4     1204.74     1128.84     67.09 o 
   0   6   4     4646.48     4595.75     87.10 o 
   1   6   4     2858.93     2766.94     65.80 o 
   2   6   4     4416.83     4277.57     85.53 o 
   3   6   4      644.40      630.18     34.56 o 
   4   6   4     3225.53     3173.38     74.45 o 
   5   6   4      545.01      584.03     57.46 o 
   6   6   4     2908.80     3034.35    122.85 o 
   7   6   4      101.14       38.53     43.43 o 
  -4   7   4      208.74      241.26     56.41 o 
  -3   7   4     2329.32     2470.78    108.42 o 
  -2   7   4      549.32      560.47     60.45 o 
  -1   7   4     4087.56     3875.32    120.68 o 
   0   7   4     1354.13     1289.52     48.60 o 
   1   7   4     4708.78     4342.15    166.27 o 
   2   7   4     2586.20     2376.22     66.08 o 
   3   7   4     1318.78     1344.54     51.91 o 
   4   7   4       81.06       75.24     23.23 o 
   5   7   4     2488.29     2496.69    110.02 o 
   6   7   4      691.08      658.59     68.05 o 
  -4   8   4      113.04      136.20     53.28 o 
  -3   8   4     1914.78     2064.36    109.13 o 
  -2   8   4      309.98      348.35     54.77 o 
  -1   8   4     3508.91     3437.11     85.27 o 
   0   8   4      108.31       73.21     24.13 o 
   1   8   4     4384.35     4246.99     95.27 o 
   2   8   4      628.97      598.75     38.90 o 
   3   8   4     5818.43     5984.03    119.43 o 
   4   8   4       33.58       46.48     25.02 o 
   5   8   4     2530.32     2695.33    118.23 o 
   6   8   4       34.42       32.42     40.87 o 
  -3   9   4      416.82      346.36     69.13 o 
  -2   9   4     1955.39     2049.57    109.17 o 
  -1   9   4      492.84      521.53     65.32 o 
   0   9   4     1804.91     1780.32     65.30 o 
   1   9   4      750.97      700.42     45.07 o 
   2   9   4     1501.79     1523.00     61.39 o 
   3   9   4     1448.62     1371.75     59.00 o 
   4   9   4     1233.12     1273.42     57.10 o 
   5   9   4      979.41      904.07     78.93 o 
  -1  10   4       42.85       16.56     40.98 o 
   0  10   4     2554.65     2516.44     95.84 o 
   1  10   4        9.39       -7.50     23.46 o 
   2  10   4     2287.21     2358.75     79.88 o 
   3  10   4        5.65      -18.25     25.64 o 
  -1  -8   5        5.82      -22.82     34.80 o 
   0  -8   5     1604.32     1595.57     89.52 o 
   1  -8   5        5.28       -6.29     33.27 o 
   2  -8   5     1400.71     1322.90     79.96 o 
   3  -8   5       86.17       76.70     42.40 o 
  -2  -7   5      714.19      823.51     68.30 o 
  -1  -7   5      598.92      650.73     61.80 o 
   0  -7   5     1914.01     1972.35     91.22 o 
   1  -7   5      546.97      569.73     49.43 o 
   2  -7   5     1897.12     1795.74     87.60 o 
   3  -7   5      198.38      276.87     48.23 o 
   4  -7   5      832.02      826.96     64.89 o 
   5  -7   5      544.82      558.02     63.15 o 
  -2  -6   5       11.69       -7.89     19.50 o 
  -1  -6   5     3459.70     3592.07    198.06 o 
   0  -6   5      180.01      177.41     24.99 o 
   1  -6   5     1621.80     1642.31     49.94 o 
   2  -6   5      221.82      231.73     40.66 o 
   3  -6   5     2060.19     2109.02     89.09 o 
   4  -6   5      185.09      193.77     40.13 o 
   5  -6   5     1467.54     1341.06     77.40 o 
   6  -6   5      226.24      162.14     47.59 o 
  -4  -5   5      514.42      492.14     62.12 o 
  -3  -5   5     2415.50     2414.67     99.11 o 
  -2  -5   5      754.44      814.50     41.28 o 
  -1  -5   5     2941.49     2977.60    150.78 o 
   0  -5   5      962.96      980.10     38.87 o 
   1  -5   5     3527.11     3538.70     88.15 o 
   2  -5   5      872.89      873.87     57.60 o 
   3  -5   5     3143.86     3154.42    101.81 o 
   4  -5   5       98.72      103.21     33.77 o 
   5  -5   5     1814.11     1774.52     81.13 o 
   6  -5   5      263.72      292.23     45.71 o 
  -5  -4   5      128.66       97.07     47.06 o 
  -4  -4   5     2698.81     2702.30    112.08 o 
  -3  -4   5      845.08      744.62     60.66 o 
  -2  -4   5     2828.23     2834.99     69.21 o 
  -1  -4   5     1006.08      987.62     38.46 o 
   0  -4   5     4800.42     5048.67     85.69 o 
   1  -4   5      311.47      297.44     23.20 o 
   2  -4   5     5479.93     5598.30    131.91 o 
   3  -4   5     1152.27     1152.50     59.24 o 
   4  -4   5     2522.95     2614.88     89.12 o 
   5  -4   5      846.66      827.06     58.49 o 
   6  -4   5      789.72      753.11     57.82 o 
   7  -4   5      503.75      547.64     61.90 o 
  -5  -3   5      841.68      834.38     74.52 o 
  -4  -3   5     2139.54     2182.05    100.89 o 
  -3  -3   5     1921.60     1890.44     85.78 o 
  -2  -3   5     7892.60     8023.33    121.13 o 
  -1  -3   5       91.94       97.36     24.33 o 
   0  -3   5     7441.74     7539.01    111.96 o 
   1  -3   5       62.94       57.28     13.34 o 
   2  -3   5     8485.65     8937.69    177.36 o 
   3  -3   5      124.83      108.37     23.67 o 
   4  -3   5     4039.13     4044.56    111.12 o 
   5  -3   5      192.18      195.34     35.69 o 
   6  -3   5     3056.19     3100.02    107.53 o 
   7  -3   5       58.25       29.21     38.95 o 
  -5  -2   5     2661.55     2634.82    116.98 o 
  -4  -2   5      887.39      868.43     67.02 o 
  -3  -2   5     3357.47     3181.78    109.06 o 
  -2  -2   5      454.67      442.14     44.56 o 
  -1  -2   5     5926.12     6064.09     99.04 o 
   0  -2   5     2277.43     2360.89     47.73 o 
   1  -2   5     6608.63     6935.55     96.67 o 
   2  -2   5     3457.08     3518.03     87.06 o 
   3  -2   5     4582.33     4540.18    107.99 o 
   4  -2   5     2203.51     2288.13     78.43 o 
   5  -2   5     4242.78     4288.62    117.80 o 
   6  -2   5     2329.94     2295.20     91.51 o 
   7  -2   5      692.28      730.80     65.03 o 
   8  -2   5      873.00      941.99     72.46 o 
  -6  -1   5      135.49      197.01     50.93 o 
  -5  -1   5     3737.24     3773.92    139.27 o 
  -4  -1   5      109.44       17.20     32.49 o 
  -3  -1   5     5148.71     5045.43    142.93 o 
  -2  -1   5     1712.64     1691.58     70.68 o 
  -1  -1   5    12019.54    12002.01    148.99 o 
   0  -1   5      522.48      510.75     22.09 o 
   1  -1   5     6673.39     6833.82    103.32 o 
   2  -1   5        9.95       19.48     14.22 o 
   3  -1   5     5105.68     5510.17    121.28 o 
   4  -1   5      243.60      290.52     38.19 o 
   5  -1   5     5540.55     5597.79     86.19 o 
   6  -1   5       37.78       48.71     18.51 o 
   7  -1   5     2233.05     2224.34     58.38 o 
   8  -1   5        0.96      -22.76     22.15 o 
  -6   0   5     1519.57     1615.96     97.19 o 
  -5   0   5      588.33      626.82     67.34 o 
  -4   0   5     1991.19     2008.35     95.02 o 
  -3   0   5     1656.57     1523.04     76.40 o 
  -2   0   5     5174.26     4987.23    128.43 o 
  -1   0   5     4886.18     4646.56    119.92 o 
   0   0   5     8678.13     9175.86    264.21 o 
   1   0   5     6331.07     6702.74     87.82 o 
   2   0   5    11581.30    13464.78    143.57 o 
   3   0   5    11546.68    13223.38    146.56 o 
   4   0   5     1217.16     1240.42     34.46 o 
   5   0   5     2337.85     2401.35     52.71 o 
   6   0   5     2323.49     2314.22     54.93 o 
   7   0   5     1359.65     1422.07     89.28 o 
   8   0   5      625.75      659.13     39.28 o 
  -6   1   5     1519.23     1665.36    101.21 o 
  -5   1   5      513.56      550.81     64.78 o 
  -4   1   5     5150.04     5178.20    157.18 o 
  -3   1   5       21.47       -1.42     26.69 o 
  -2   1   5     6699.29     6241.72    150.96 o 
  -1   1   5        2.78       10.09     16.74 o 
   0   1   5     9304.58     9453.71    113.46 o 
   1   1   5      290.50      332.52     11.26 o 
   2   1   5     8486.93     9081.68    162.47 o 
   3   1   5      131.13      149.84     21.04 o 
   4   1   5     8116.41     8371.85    168.30 o 
   5   1   5       81.59       97.56     24.45 o 
   6   1   5     4737.44     4614.63    126.93 o 
   7   1   5      235.69      195.48     38.21 o 
   8   1   5     2485.92     2432.51    103.09 o 
  -6   2   5     1004.37     1105.13     87.63 o 
  -5   2   5     1587.08     1630.14     94.70 o 
  -4   2   5     1412.88     1434.64     50.38 o 
  -3   2   5     3068.02     2932.22    109.06 o 
  -2   2   5     2564.08     2506.17     89.91 o 
  -1   2   5     2621.78     2502.98     79.57 o 
   0   2   5     3939.62     3715.75     88.41 o 
   1   2   5     3857.99     4061.67     60.30 o 
   2   2   5     6910.53     7158.30    133.65 o 
   3   2   5     3390.53     3503.67     86.10 o 
   4   2   5     5282.94     5271.51    122.28 o 
   5   2   5      994.14      937.05     52.06 o 
   6   2   5     2568.25     2547.61     91.47 o 
   7   2   5      926.90      981.01     64.11 o 
   8   2   5     1560.96     1681.88     90.87 o 
  -6   3   5       18.65       23.14     41.80 o 
  -5   3   5     2170.04     2274.48    110.02 o 
  -4   3   5       17.84       -5.94     18.36 o 
  -3   3   5     5757.58     5679.13    102.04 o 
  -2   3   5      191.12      228.50     23.58 o 
  -1   3   5     7289.65     6977.60    152.45 o 
   0   3   5       73.72       71.02      9.06 o 
   1   3   5    11899.99    12387.22    145.18 o 
   2   3   5     1041.56      991.62     22.47 o 
   3   3   5     6562.48     6561.94     97.30 o 
   4   3   5       77.93       90.19     15.29 o 
   5   3   5     5888.74     6144.67    150.67 o 
   6   3   5      847.36      770.28     58.49 o 
   7   3   5     1346.49     1491.73     81.98 o 
   8   3   5      506.36      494.09     60.59 o 
  -5   4   5     1524.82     1623.67     91.68 o 
  -4   4   5      751.32      759.07     41.92 o 
  -3   4   5     1839.71     1969.79     58.00 o 
  -2   4   5     4402.88     4407.82     84.45 o 
  -1   4   5     6472.14     6342.48    101.29 o 
   0   4   5     2284.09     2155.19     38.90 o 
   1   4   5     5850.44     5863.79     69.92 o 
   2   4   5      839.40      864.83     26.82 o 
   3   4   5     4818.11     4936.92     83.05 o 
   4   4   5     1444.42     1484.45     42.01 o 
   5   4   5     4477.63     4560.65    130.52 o 
   6   4   5      525.59      571.70     55.15 o 
   7   4   5     1696.23     1594.85     86.49 o 
   8   4   5      461.96      406.85     61.37 o 
  -5   5   5      300.06      412.11     56.86 o 
  -4   5   5     1896.99     2176.41     67.09 o 
  -3   5   5      835.07      813.43     86.17 o 
  -2   5   5     2296.03     2391.91     60.61 o 
  -1   5   5     1088.75     1153.04    115.94 o 
   0   5   5     4031.40     4005.68     59.78 o 
   1   5   5      810.12      793.00     33.90 o 
   2   5   5     5902.05     6195.86    108.60 o 
   3   5   5     1404.73     1325.60     42.59 o 
   4   5   5     4990.83     5101.81     92.44 o 
   5   5   5     1435.98     1471.76     78.75 o 
   6   5   5     2752.58     2935.34    116.38 o 
   7   5   5      421.00      407.31     60.09 o 
  -5   6   5      385.08      368.33     55.40 o 
  -4   6   5     2176.42     2364.78     71.41 o 
  -3   6   5      816.68      816.41     41.53 o 
  -2   6   5     4996.20     4902.61    139.37 o 
  -1   6   5      613.89      609.66     47.76 o 
   0   6   5     4436.93     4494.39    138.36 o 
   1   6   5     1342.18     1213.67     45.00 o 
   2   6   5     5678.09     5615.94    157.23 o 
   3   6   5       72.58       44.00     19.81 o 
   4   6   5     2796.71     2851.03     70.40 o 
   5   6   5       30.27       24.49     34.23 o 
   6   6   5     3175.36     3450.26    132.48 o 
   7   6   5       40.65       12.62     42.29 o 
  -4   7   5      374.29      350.30     61.70 o 
  -3   7   5     2099.33     2171.78    101.99 o 
  -2   7   5      622.48      563.85     54.09 o 
  -1   7   5     2451.81     2564.28     99.96 o 
   0   7   5     1133.80     1085.10     46.97 o 
   1   7   5     4480.15     4358.58     92.67 o 
   2   7   5     2076.34     2010.36     78.23 o 
   3   7   5     3309.54     3214.44     79.42 o 
   4   7   5     1194.13     1146.49     50.05 o 
   5   7   5     1984.34     2002.06    100.92 o 
   6   7   5      770.37      768.82     75.83 o 
  -3   8   5     2163.55     2475.76    117.98 o 
  -2   8   5       48.80       57.01     40.73 o 
  -1   8   5     3940.39     3982.87    137.17 o 
   0   8   5       10.62        1.53     27.44 o 
   1   8   5     3209.22     3249.82    156.77 o 
   2   8   5       15.26        7.75     25.84 o 
   3   8   5     3086.99     3290.15     85.62 o 
   4   8   5      135.91       97.38     33.75 o 
   5   8   5     2314.99     2468.29    115.67 o 
   6   8   5       17.01        7.28     41.90 o 
  -2   9   5     1506.48     1629.04    100.07 o 
  -1   9   5      503.27      532.65     69.76 o 
   0   9   5     1804.11     1720.40     93.07 o 
   1   9   5     1192.06     1185.45     55.71 o 
   2   9   5     1298.59     1245.86     78.57 o 
   3   9   5     1672.87     1687.41     65.38 o 
   4   9   5     1015.68     1020.49     55.00 o 
   5   9   5     1683.02     1878.68    106.47 o 
   0  10   5     2269.41     2299.21    115.03 o 
   1  10   5        0.14        1.02     27.50 o 
   2  10   5     2081.67     2332.85     81.05 o 
   3  10   5        3.59      -34.01     27.11 o 
   1  -8   6      117.66      115.94     43.50 o 
   2  -8   6     1363.85     1357.97     85.85 o 
  -1  -7   6      443.49      527.46     57.92 o 
   0  -7   6     1338.74     1419.34     78.71 o 
   1  -7   6      734.02      717.42     40.51 o 
   2  -7   6     1664.50     1646.53     71.27 o 
   3  -7   6      531.74      573.02     60.30 o 
   4  -7   6     1562.02     1509.82     88.88 o 
  -2  -6   6      109.53      125.43     38.63 o 
  -1  -6   6     2118.90     2134.54     63.06 o 
   0  -6   6      323.88      292.78     55.71 o 
   1  -6   6     1793.34     1785.10     64.27 o 
   2  -6   6      690.07      639.26     54.33 o 
   3  -6   6     1247.58     1202.40     74.66 o 
   4  -6   6      497.62      527.57     58.10 o 
   5  -6   6     1154.89     1008.37     69.26 o 
  -4  -5   6      393.02      390.97     62.79 o 
  -3  -5   6     1525.93     1616.89     89.16 o 
  -2  -5   6      372.25      442.60     52.42 o 
  -1  -5   6     2668.33     2773.44    134.52 o 
   0  -5   6      268.19      301.56     27.32 o 
   1  -5   6     2637.55     2732.01     64.79 o 
   2  -5   6      266.03      296.53     40.45 o 
   3  -5   6     2355.12     2387.41     91.22 o 
   4  -5   6      221.17      215.85     41.26 o 
   5  -5   6     2845.85     2803.43    107.71 o 
   6  -5   6        9.86      -15.85     36.86 o 
  -4  -4   6     1271.21     1326.49     88.24 o 
  -3  -4   6      237.06      226.83     44.92 o 
  -2  -4   6     4283.16     4455.15    131.02 o 
  -1  -4   6     1223.97     1200.88     46.61 o 
   0  -4   6     3731.08     3821.60     88.22 o 
   1  -4   6      415.49      443.27     28.28 o 
   2  -4   6     5307.58     5258.22    130.52 o 
   3  -4   6     1074.19      998.95     58.35 o 
   4  -4   6     1868.42     2068.26     84.43 o 
   5  -4   6      717.71      717.86     58.71 o 
   6  -4   6      996.55      983.39     69.30 o 
   7  -4   6      847.09      730.69     64.46 o 
  -5  -3   6       91.27       16.88     45.07 o 
  -4  -3   6     1465.17     1495.85     90.79 o 
  -3  -3   6      175.19      186.24     44.57 o 
  -2  -3   6     1545.54     1520.41     73.28 o 
  -1  -3   6      241.94      213.46     33.48 o 
   0  -3   6     3945.63     4195.82     76.47 o 
   1  -3   6       93.58      108.92     17.96 o 
   2  -3   6     6528.67     6774.61    147.30 o 
   3  -3   6       17.42       -0.14     21.93 o 
   4  -3   6     4217.57     4165.28    116.63 o 
   5  -3   6      103.84      129.83     34.69 o 
   6  -3   6     2436.29     2281.13     94.17 o 
   7  -3   6       10.13        5.54     37.82 o 
  -5  -2   6     1921.12     2103.87    108.28 o 
  -4  -2   6     1034.78      974.36     77.08 o 
  -3  -2   6     2674.24     2643.13    104.40 o 
  -2  -2   6     2272.64     2185.14     88.31 o 
  -1  -2   6     3061.21     3056.45     95.09 o 
   0  -2   6     1891.33     1953.01     46.24 o 
   1  -2   6     3339.18     3454.55     62.96 o 
   2  -2   6     2987.16     2987.65     81.73 o 
   3  -2   6     2547.82     2493.56     78.32 o 
   4  -2   6     1472.11     1539.53     65.03 o 
   5  -2   6     2805.59     2720.67     93.60 o 
   6  -2   6     1574.64     1675.56     79.57 o 
   7  -2   6      598.42      691.46     66.10 o 
  -5  -1   6     2271.69     2433.15    117.73 o 
  -4  -1   6        2.00       -8.21     36.89 o 
  -3  -1   6     3309.05     3069.81    112.51 o 
  -2  -1   6      290.69      263.79     38.35 o 
  -1  -1   6     4851.96     4836.66    122.10 o 
   0  -1   6      289.21      332.36     30.00 o 
   1  -1   6     4888.14     4819.65     74.71 o 
   2  -1   6       18.15       17.42     15.53 o 
   3  -1   6     4594.54     5115.47    118.30 o 
   4  -1   6       55.52       52.64     26.41 o 
   5  -1   6     5634.14     6026.81    101.74 o 
   6  -1   6      131.66      149.89     26.44 o 
   7  -1   6     3399.09     3432.23     98.45 o 
   8  -1   6      125.48      149.64     38.54 o 
  -5   0   6      881.78      929.27     76.19 o 
  -4   0   6      984.54      862.81     69.93 o 
  -3   0   6     1532.75     1320.77     75.98 o 
  -2   0   6     1708.66     1589.10     73.42 o 
  -1   0   6     4937.91     4984.84    123.59 o 
   0   0   6     2271.83     2262.75     73.03 o 
   1   0   6     2735.08     2921.38     50.71 o 
   2   0   6     3920.07     4394.31     96.84 o 
   3   0   6     2802.46     3126.16     52.29 o 
   4   0   6     1816.98     1916.42     43.31 o 
   5   0   6     1697.03     1728.82     45.66 o 
   6   0   6      754.31      781.04     75.60 o 
   7   0   6     1022.05     1100.77     43.82 o 
   8   0   6      574.79      676.68     44.70 o 
  -5   1   6        2.61      -50.67     36.71 o 
  -4   1   6     3417.38     3296.99    126.22 o 
  -3   1   6      191.33      194.73     44.50 o 
  -2   1   6     5728.12     5296.78    141.36 o 
  -1   1   6      301.32      232.20     33.84 o 
   0   1   6     8844.15     8893.55    171.85 o 
   1   1   6      966.87     1026.27     47.00 o 
   2   1   6     7483.18     8360.87    115.83 o 
   4   1   6     4197.20     4209.24    105.36 o 
   5   1   6      312.25      354.57     38.74 o 
   6   1   6     1947.50     1901.42     79.78 o 
   7   1   6      104.97       93.65     34.23 o 
   8   1   6     1798.82     1741.04     58.59 o 
  -5   2   6     1011.93     1017.71     79.35 o 
  -4   2   6     1621.61     1654.13     90.90 o 
  -3   2   6     2176.34     2190.51     96.55 o 
  -2   2   6     3192.99     3223.29    109.06 o 
  -1   2   6      249.41      237.60     35.08 o 
   0   2   6     3051.70     2886.84     82.23 o 
   1   2   6      759.14      670.32     36.57 o 
   2   2   6     7348.37     7577.25    100.16 o 
   3   2   6      852.20      819.18     41.36 o 
   4   2   6     6533.55     6377.61    140.54 o 
   5   2   6      923.93      872.48     53.41 o 
   6   2   6     2778.04     2783.46     97.83 o 
   7   2   6      482.71      447.86     51.35 o 
   8   2   6     1425.00     1497.98     85.18 o 
  -5   3   6     2091.26     2210.94    111.58 o 
  -4   3   6      419.50      428.63     57.71 o 
  -3   3   6     4418.80     4491.89     91.99 o 
  -2   3   6     1092.55      939.54     64.82 o 
  -1   3   6     5765.64     5298.73    133.12 o 
   0   3   6      187.86      181.87     27.19 o 
   1   3   6     6147.08     6336.91    135.52 o 
   2   3   6     1070.86     1022.28     28.83 o 
   3   3   6     4048.99     4131.48     99.57 o 
   4   3   6      546.14      556.93     27.07 o 
   5   3   6     3291.53     3061.67     98.47 o 
   6   3   6     1001.18      895.93     61.23 o 
   7   3   6     1064.63     1051.83     71.92 o 
   8   3   6      424.66      467.08     61.87 o 
  -5   4   6     2043.63     2191.36    108.42 o 
  -4   4   6      309.87      316.82     51.39 o 
  -3   4   6     3401.40     3413.98     80.71 o 
  -2   4   6     1453.28     1433.49     48.22 o 
  -1   4   6     6952.14     6804.52    110.51 o 
   0   4   6      640.55      617.68     29.79 o 
   1   4   6     8531.45     8358.48     92.53 o 
   2   4   6       29.65       37.54      9.70 o 
   3   4   6     2988.55     3052.07     62.15 o 
   4   4   6      200.28      180.88     27.58 o 
   5   4   6     5511.79     5667.56    149.39 o 
   6   4   6        5.85       -7.89     29.39 o 
   7   4   6     1814.26     1898.15     94.10 o 
   8   4   6      103.34       56.62     41.90 o 
  -4   5   6     2123.75     2353.01    105.76 o 
  -3   5   6      350.01      362.96     34.70 o 
  -2   5   6     3599.88     3726.41     94.53 o 
  -1   5   6     2736.89     2676.38     64.85 o 
   0   5   6     5027.06     4910.16     86.41 o 
   1   5   6     1963.14     1879.93     48.64 o 
   2   5   6     6177.16     6371.13    119.65 o 
   3   5   6     2391.44     2353.70     58.16 o 
   4   5   6     3180.03     3384.81     73.09 o 
   5   5   6      939.76      878.91     64.64 o 
   6   5   6     1791.04     1788.24     89.37 o 
   7   5   6      902.77      930.30     77.01 o 
  -4   6   6     2208.55     2527.71    106.25 o 
  -3   6   6      176.27      168.21     27.50 o 
  -2   6   6     3483.25     3609.71    120.08 o 
  -1   6   6      285.90      335.66     43.57 o 
   0   6   6     3968.94     4055.37    119.90 o 
   1   6   6      201.49      189.12     24.04 o 
   2   6   6     6179.46     6258.11    110.50 o 
   3   6   6       10.74       12.92     17.97 o 
   4   6   6     3007.36     3146.90     78.36 o 
   5   6   6        4.51      -29.61     28.18 o 
   6   6   6     2857.78     2808.12    119.19 o 
   7   6   6        0.76      -15.28     40.80 o 
  -3   7   6     2095.50     2203.51    103.27 o 
  -2   7   6      554.93      590.64     63.79 o 
  -1   7   6     2021.68     1929.57     87.88 o 
   0   7   6     1606.44     1553.38     76.72 o 
   1   7   6     2379.07     2495.05     95.02 o 
   2   7   6     2258.68     2267.77     84.68 o 
   3   7   6     2699.00     2740.12     73.80 o 
   4   7   6     4088.70     4020.20     91.42 o 
   5   7   6      598.09      582.29     66.81 o 
   6   7   6      797.90      811.85     74.52 o 
  -2   8   6        3.72      -12.26     33.13 o 
  -1   8   6     3737.14     3686.54    132.12 o 
   0   8   6      170.88      213.07     44.64 o 
   1   8   6     4042.51     4140.37    136.00 o 
   2   8   6        2.47      -11.29     21.69 o 
   3   8   6     2874.12     2982.91     83.01 o 
   4   8   6       75.25       64.48     49.97 o 
   5   8   6     2429.38     2628.60    123.52 o 
   6   8   6       38.07        0.78     42.12 o 
  -1   9   6      781.80      755.53     69.69 o 
   0   9   6      863.02      891.53     70.93 o 
   1   9   6     1443.02     1366.22     83.08 o 
   2   9   6      671.38      601.24     44.42 o 
   3   9   6     1089.56     1137.02    156.93 o 
   4   9   6      899.80      928.17     53.25 o 
   1  10   6       36.17      -20.37     39.27 o 
   2  10   6     1735.99     1845.17    104.44 o 
   0  -7   7     1263.71     1195.75     80.24 o 
   1  -7   7      206.53      223.68     31.00 o 
   2  -7   7     1234.75     1217.16     52.26 o 
   3  -7   7      184.69      205.40     48.34 o 
  -2  -6   7      158.58      152.01     44.85 o 
  -1  -6   7     1075.57      986.30     67.52 o 
   0  -6   7      202.88      192.65     29.34 o 
   1  -6   7     1697.31     1595.05     55.19 o 
   2  -6   7      592.59      575.72     38.02 o 
   3  -6   7      747.29      770.81     66.27 o 
   4  -6   7      542.85      664.77     66.81 o 
   5  -6   7      736.27      756.24     66.38 o 
  -3  -5   7      864.55      794.90     71.25 o 
  -2  -5   7       60.22       23.71     36.18 o 
  -1  -5   7     2236.98     2079.21     87.45 o 
   0  -5   7       26.23       34.48     30.25 o 
   1  -5   7     2202.61     2118.60     59.72 o 
   2  -5   7       62.41       34.46     20.57 o 
   3  -5   7     2171.38     2079.32     86.49 o 
   4  -5   7      215.37      179.67     42.69 o 
   5  -5   7     1739.92     1806.51     91.36 o 
   6  -5   7        0.14      -17.91     38.74 o 
  -3  -4   7      446.10      416.77     58.17 o 
  -2  -4   7     2551.21     2506.53    103.23 o 
  -1  -4   7     1111.12     1096.71     66.20 o 
   0  -4   7      987.40     1052.26     61.76 o 
   1  -4   7      772.94      806.34     38.33 o 
   2  -4   7     1126.26     1104.70     42.09 o 
   3  -4   7      437.76      506.25     48.04 o 
   4  -4   7      958.35      984.95     61.97 o 
   5  -4   7     1034.96     1038.36     69.54 o 
   6  -4   7      442.00      352.51     52.64 o 
  -4  -3   7     1665.45     1713.94    102.34 o 
  -3  -3   7       83.64       69.31     41.83 o 
  -2  -3   7     1902.86     2018.80     89.91 o 
  -1  -3   7      105.67      118.07     30.99 o 
   0  -3   7     3889.34     3928.54    113.11 o 
   1  -3   7       64.30       75.45     18.69 o 
   2  -3   7     5289.25     5479.45    128.18 o 
   3  -3   7      237.64      291.59     37.92 o 
   4  -3   7     2676.48     2727.28     95.02 o 
   5  -3   7       24.25       13.75     28.18 o 
   6  -3   7     1642.31     1622.43     82.19 o 
   7  -3   7       15.19       17.24     40.27 o 
  -4  -2   7      650.89      664.98     72.10 o 
  -3  -2   7      837.08      700.34     66.42 o 
  -2  -2   7     2078.82     1987.10     88.09 o 
  -1  -2   7     1780.88     1799.36     79.10 o 
   0  -2   7     2027.66     1980.10     76.62 o 
   1  -2   7     1880.41     1906.98     71.45 o 
   2  -2   7     2836.82     2874.67     60.78 o 
   3  -2   7     1238.60     1217.07     57.39 o 
   4  -2   7     1188.73     1267.25     61.30 o 
   5  -2   7     1000.21     1039.89     64.71 o 
   6  -2   7     1143.84     1201.44     71.43 o 
   7  -2   7      599.47      573.66     62.05 o 
  -4  -1   7        0.29      -18.16     41.41 o 
  -3  -1   7     3173.83     2933.99    115.95 o 
  -2  -1   7        1.79       -6.86     26.69 o 
  -1  -1   7     2745.66     2814.88     95.45 o 
   0  -1   7       37.97       52.64     24.88 o 
   1  -1   7     3944.58     4000.19    119.29 o 
   2  -1   7      248.36      279.39     21.58 o 
   3  -1   7     3034.80     3246.67     90.23 o 
   4  -1   7     1501.55     1675.02     70.25 o 
   5  -1   7     1658.03     1838.74     80.35 o 
   6  -1   7      132.07      165.56     42.54 o 
   7  -1   7     1723.91     1903.27     92.29 o 
  -4   0   7      950.62      925.82     75.30 o 
  -3   0   7     2038.17     1837.32     92.43 o 
  -2   0   7      598.36      561.43     56.18 o 
  -1   0   7     3928.99     3714.79    110.41 o 
   0   0   7     1853.18     1632.31     66.74 o 
   1   0   7     4716.34     4861.21    118.76 o 
   2   0   7     1697.88     1705.79     43.05 o 
   3   0   7     3031.78     3399.19     91.33 o 
   4   0   7     2871.58     3212.32     60.02 o 
   5   0   7     4499.29     4955.07     82.27 o 
   6   0   7       17.31       -7.37     17.32 o 
   7   0   7     1308.17     1379.13     49.20 o 
   8   0   7       61.44      112.00     28.07 o 
  -4   1   7     1404.25     1371.90     90.19 o 
  -3   1   7        6.63      -29.89     33.87 o 
  -1   1   7      251.06      261.20     39.52 o 
   0   1   7     4379.89     4290.47    112.54 o 
   1   1   7      952.40      909.37     49.29 o 
   2   1   7     4762.17     5045.85    160.30 o 
   3   1   7      521.51      588.32     41.01 o 
   4   1   7     2762.05     2896.23     55.19 o 
   5   1   7      928.91      924.95     35.37 o 
   6   1   7     1269.52     1262.09     43.80 o 
   7   1   7      299.59      311.22     31.48 o 
   8   1   7     1154.86     1078.53     49.41 o 
  -4   2   7     1817.77     1871.25    100.64 o 
  -3   2   7      780.29      813.03     67.48 o 
  -2   2   7     3050.58     3060.18    111.65 o 
  -1   2   7      247.64      247.02     37.50 o 
   0   2   7     4841.15     4737.66    118.76 o 
   1   2   7      375.32      432.72     37.45 o 
   2   2   7     6548.55     6798.10    139.30 o 
   3   2   7      141.93      130.94     22.46 o 
   4   2   7     5894.59     5673.00    130.99 o 
   5   2   7      759.56      748.32     51.17 o 
   6   2   7     2930.03     2915.30    101.56 o 
   7   2   7       92.55       34.41     35.97 o 
   8   2   7     1105.73     1108.76     78.89 o 
  -4   3   7      360.94      325.96     55.48 o 
  -3   3   7     2413.59     2370.23     68.53 o 
  -2   3   7      824.92      746.18     62.61 o 
  -1   3   7     5263.84     4843.45    132.48 o 
   0   3   7      555.21      578.06     44.49 o 
   1   3   7     5650.70     5568.77    123.56 o 
   2   3   7     2376.44     2466.60     48.58 o 
   3   3   7     2869.11     2817.92     54.38 o 
   4   3   7     1188.38     1181.71     55.44 o 
   5   3   7     2463.04     2399.74     86.71 o 
   6   3   7     1533.19     1448.13     75.02 o 
   7   3   7     1724.29     1540.16     82.34 o 
   8   3   7      844.42      796.15     70.01 o 
  -4   4   7      137.35      138.30     48.37 o 
  -3   4   7     2386.42     2429.23     70.93 o 
  -2   4   7      232.77      194.21     27.11 o 
  -1   4   7     1661.39     1628.22     51.73 o 
   0   4   7     1336.89     1231.51     42.23 o 
   1   4   7     5503.98     5448.80     89.44 o 
   2   4   7      515.66      517.36     20.78 o 
   3   4   7     4312.41     4383.73     95.49 o 
   4   4   7        6.49       19.64     30.81 o 
   5   4   7     4289.22     4279.31    124.20 o 
   6   4   7       14.69        6.90     28.43 o 
   7   4   7     2049.46     2105.76    100.85 o 
  -4   5   7     1320.13     1313.02     86.07 o 
  -3   5   7      662.43      701.20     43.93 o 
  -2   5   7     2350.03     2393.98     67.30 o 
  -1   5   7     3838.99     3763.92     81.48 o 
   0   5   7     2251.61     2209.07     76.62 o 
   1   5   7     2164.64     2141.18     79.96 o 
   2   5   7     3544.38     3515.76     69.97 o 
   3   5   7     1633.28     1635.65     48.46 o 
   4   5   7     2884.78     3021.96     69.96 o 
   5   5   7      686.58      690.39     58.28 o 
   6   5   7     1113.77     1155.42     76.90 o 
   7   5   7      920.73      934.10     75.44 o 
  -3   6   7       97.11      116.01     43.93 o 
  -2   6   7     2425.68     2429.52     98.90 o 
  -1   6   7      218.16      262.41     42.29 o 
   0   6   7     2862.87     2774.58     99.57 o 
   1   6   7        0.52        2.91     22.50 o 
   2   6   7     3695.86     3937.10    118.44 o 
   3   6   7       40.85       39.80     20.68 o 
   4   6   7     4094.73     4354.01     91.67 o 
   5   6   7      139.75      104.60     39.74 o 
   6   6   7     2084.06     2151.10    106.15 o 
   7   6   7        8.58      -28.79     41.62 o 
  -3   7   7      967.38     1206.38     83.15 o 
  -2   7   7      743.85      798.74     65.03 o 
  -1   7   7      948.27     1007.37     67.23 o 
   0   7   7     1496.25     1555.59     80.56 o 
   1   7   7      881.07      933.32     62.29 o 
   2   7   7     1133.94     1176.49     69.22 o 
   3   7   7     1451.06     1575.56     91.93 o 
   4   7   7     2039.07     2179.81     68.85 o 
   5   7   7     1535.73     1460.67     92.00 o 
   6   7   7     1060.47     1042.91     83.51 o 
  -2   8   7       45.71      -28.57     39.20 o 
  -1   8   7     2394.50     2497.89    109.74 o 
   0   8   7       32.61        6.72     36.32 o 
   1   8   7     3101.47     3287.86    121.25 o 
   2   8   7      177.68      208.74     46.38 o 
   3   8   7     1704.18     1779.53     96.94 o 
   4   8   7      182.19      177.14     58.56 o 
   5   8   7      764.15      849.13     81.80 o 
   0   9   7      485.52      562.85     67.77 o 
   1   9   7     1622.10     1703.63     95.20 o 
   2   9   7      340.30      432.97     59.03 o 
   3   9   7      808.12      891.67     72.53 o 
   4   9   7      532.92      521.09    133.10 o 
   1  -6   8      904.75     1002.51     68.37 o 
   2  -6   8      419.12      460.00     38.96 o 
   3  -6   8      484.50      551.94     40.70 o 
  -1  -5   8     1537.37     1448.06     82.23 o 
   0  -5   8        1.41      -44.30     29.53 o 
   1  -5   8     1803.40     1782.09     81.95 o 
   2  -5   8       42.18       48.34     22.95 o 
   3  -5   8     1376.25     1358.22     77.68 o 
   4  -5   8       52.95       19.97     37.96 o 
   5  -5   8      768.57      791.88     71.25 o 
  -2  -4   8      850.58      840.50     72.39 o 
  -1  -4   8      247.64      177.89     40.30 o 
   0  -4   8     1052.40     1003.32     63.64 o 
   1  -4   8      840.59      860.72     58.28 o 
   2  -4   8      690.32      651.40     38.07 o 
   3  -4   8      675.65      749.13     57.89 o 
   4  -4   8      411.98      442.07     52.17 o 
   5  -4   8     1034.08      981.25     69.22 o 
   6  -4   8      250.82      280.85     54.06 o 
  -3  -3   8       25.77       20.29     38.10 o 
  -2  -3   8     1716.45     1688.14     89.20 o 
  -1  -3   8      525.27      441.32     53.45 o 
   0  -3   8      998.48      954.14     60.98 o 
   1  -3   8        4.27       14.75     24.84 o 
   2  -3   8     1889.66     1928.76     54.15 o 
   3  -3   8      180.47      174.76     35.12 o 
   4  -3   8     2174.16     2184.65     89.05 o 
   5  -3   8       55.25       55.80     36.47 o 
   6  -3   8     1141.26     1115.44     73.91 o 
  -3  -2   8      617.64      636.95     70.18 o 
  -2  -2   8     1848.90     1759.60     89.41 o 
  -1  -2   8     1656.60     1626.80     79.57 o 
   0  -2   8     2590.08     2541.78     93.71 o 
   1  -2   8     1081.72     1055.13     60.48 o 
   2  -2   8     2283.25     2331.72     56.85 o 
   3  -2   8      697.10      672.06     48.93 o 
   4  -2   8     1363.41     1434.52     70.25 o 
   5  -2   8       41.22       -5.90     31.20 o 
   6  -2   8      803.90      860.57     68.12 o 
   7  -2   8      137.53       83.52     47.13 o 
  -3  -1   8     2073.90     2112.76    104.72 o 
  -2  -1   8      193.41      151.80     43.72 o 
  -1  -1   8     1760.16     1646.52     78.82 o 
   0  -1   8      621.72      590.07     52.98 o 
   1  -1   8     2852.61     3052.40     99.79 o 
   2  -1   8      475.57      554.04     48.15 o 
   3  -1   8     2318.39     2297.51     77.11 o 
   4  -1   8      479.53      617.94     49.79 o 
   5  -1   8     2704.04     2861.75    101.49 o 
   6  -1   8      305.26      323.32     48.05 o 
   7  -1   8     1299.91     1279.01     80.20 o 
  -4   0   8      414.36      344.08     64.22 o 
  -3   0   8     1589.39     1540.59     90.90 o 
  -2   0   8      282.79      238.73     45.14 o 
  -1   0   8     2617.95     2590.64     97.40 o 
   0   0   8      708.22      730.66     54.58 o 
   1   0   8     5062.95     5132.57    131.66 o 
   2   0   8       21.90       16.60     21.79 o 
   3   0   8     2559.78     2624.30     81.80 o 
   4   0   8      560.31      575.86     48.83 o 
   5   0   8     1849.29     2079.74     85.14 o 
   6   0   8       36.35       25.48     21.57 o 
   7   0   8     1173.77     1252.21     49.13 o 
  -4   1   8     1635.97     1749.12    102.45 o 
  -3   1   8      293.37      308.08     53.03 o 
  -2   1   8     3755.68     3438.00    122.71 o 
  -1   1   8      292.43      325.35     45.64 o 
   0   1   8     3319.02     3058.55     99.71 o 
   1   1   8      583.12      598.39     46.94 o 
   2   1   8     3681.01     4049.82    108.74 o 
   3   1   8      866.66     1042.80     50.89 o 
   4   1   8     2803.99     3018.46     95.61 o 
   5   1   8     2183.78     2245.83     53.06 o 
   6   1   8      876.68      860.39     38.08 o 
   7   1   8      551.19      548.56     39.69 o 
  -4   2   8     1049.71     1094.19     85.46 o 
  -3   2   8      398.00      329.87     58.25 o 
  -2   2   8     2753.12     2621.38    107.35 o 
  -1   2   8      127.16      136.48     37.14 o 
   0   2   8     4453.57     4239.19    117.84 o 
   1   2   8      211.81      244.74     35.69 o 
   2   2   8     4807.68     4939.07    120.18 o 
   3   2   8       25.36        9.55     10.52 o 
   5   2   8      243.03      227.75     33.87 o 
   6   2   8     2136.35     1940.44     82.80 o 
   7   2   8       88.48       86.65     36.01 o 
  -4   3   8      405.48      428.56     68.80 o 
  -3   3   8     1725.66     1824.03    100.32 o 
  -2   3   8     1174.14     1198.98     78.04 o 
  -1   3   8     2652.23     2424.73     96.62 o 
   0   3   8      932.13      941.56     55.79 o 
   1   3   8     3200.48     3098.91     92.82 o 
   2   3   8     1495.90     1473.22     60.94 o 
   3   3   8     1753.36     1795.36     45.18 o 
   4   3   8      750.85      809.65     50.67 o 
   5   3   8     1330.73     1261.99     64.28 o 
   6   3   8     1396.42     1330.32     72.74 o 
   7   3   8      743.06      748.21     62.58 o 
  -3   4   8     1991.32     1989.85     66.75 o 
  -2   4   8      128.86      125.38     27.66 o 
  -1   4   8     2721.27     2639.09     69.20 o 
   0   4   8        2.69      -27.62     22.85 o 
   1   4   8     3885.21     3722.25    102.56 o 
   2   4   8       56.31       40.20     23.95 o 
   3   4   8     4866.48     4881.63     85.51 o 
   4   4   8      211.41      270.74     25.75 o 
   5   4   8     2594.52     2615.95     94.77 o 
   6   4   8        2.37       16.17     31.06 o 
   7   4   8     2361.82     2244.17    105.01 o 
  -3   5   8      411.68      454.97     63.27 o 
  -2   5   8     1090.29     1054.25     78.94 o 
  -1   5   8      692.52      692.31     40.87 o 
   0   5   8     2807.47     2735.56     96.91 o 
   1   5   8     2041.15     1934.19     78.64 o 
   2   5   8     1784.02     1708.39     73.56 o 
   3   5   8     1536.96     1604.45     71.32 o 
   4   5   8     1698.93     1730.27     53.36 o 
   5   5   8     1031.75     1030.54     66.63 o 
   6   5   8      363.79      353.96     52.50 o 
   7   5   8      765.82      804.71     72.10 o 
  -2   6   8     2267.41     2253.83     98.83 o 
  -1   6   8        1.96      -36.89     24.59 o 
   0   6   8     2389.49     2414.99     95.59 o 
   1   6   8      138.68       76.91     32.84 o 
   2   6   8     1839.91     1886.11     81.80 o 
   3   6   8        3.71        8.25     25.63 o 
   4   6   8     3018.74     3284.41     79.22 o 
   6   6   8     1147.02     1228.55     85.00 o 
  -2   7   8     1020.44      954.60     72.14 o 
  -1   7   8      477.07      570.35     61.73 o 
   0   7   8     1509.36     1459.36     79.17 o 
   1   7   8      624.85      568.47     55.51 o 
   2   7   8     1842.83     1971.82     90.51 o 
   3   7   8      574.02      590.04     53.23 o 
   4   7   8     2138.27     2277.80     71.11 o 
   5   7   8      684.48      726.25     71.57 o 
   6   7   8     1506.01     1659.96    102.17 o 
  -1   8   8     1624.79     1742.72     94.42 o 
   0   8   8       12.95       22.89     35.08 o 
   1   8   8     1911.61     2047.26     96.91 o 
   2   8   8       66.26       22.57     37.57 o 
   3   8   8     1384.44     1698.69     87.84 o 
   4   8   8      182.44      204.26     47.95 o 
   5   8   8      858.22      958.87     86.60 o 
   1   9   8     1927.28     2093.10    105.26 o 
   2   9   8       77.90      143.63     47.59 o 
   3   9   8     1237.74     1269.17     82.83 o 
   1  -5   9     1425.64     1507.51     84.40 o 
   2  -5   9       60.16       61.70     38.49 o 
   3  -5   9      975.69      941.95     49.12 o 
  -1  -4   9      640.20      626.71     67.66 o 
   0  -4   9      404.69      417.55     52.77 o 
   1  -4   9     1184.96     1189.46     72.53 o 
   2  -4   9      164.25      100.76     39.10 o 
   3  -4   9     1227.85     1169.50     49.52 o 
   4  -4   9       25.48       29.07     36.40 o 
   5  -4   9      807.88      784.74     71.11 o 
  -2  -3   9     1208.97     1218.14     86.74 o 
  -1  -3   9       70.47       71.65     41.09 o 
   0  -3   9     1536.52     1364.69     76.94 o 
   1  -3   9       94.35       47.70     32.56 o 
   2  -3   9     1334.65     1277.34     70.93 o 
   3  -3   9       81.91      108.79     33.16 o 
   4  -3   9     2089.42     2251.95     93.92 o 
   5  -3   9      379.41      454.47     54.37 o 
  -2  -2   9     1343.15     1363.55     88.20 o 
  -1  -2   9      333.28      322.83     53.21 o 
   0  -2   9     1412.23     1370.44     75.55 o 
   1  -2   9      678.09      686.38     57.92 o 
   2  -2   9     1604.94     1606.30     76.76 o 
   3  -2   9      499.59      503.65     49.08 o 
   4  -2   9     1525.42     1764.82     79.39 o 
   5  -2   9        6.67      -17.38     33.59 o 
   6  -2   9      717.26      746.01     66.99 o 
  -2  -1   9      132.06      178.78     46.42 o 
  -1  -1   9     1419.63     1350.65     77.47 o 
   0  -1   9      395.80      392.67     48.65 o 
   1  -1   9     2279.50     2224.13     91.19 o 
   2  -1   9      909.08     1038.33     63.68 o 
   3  -1   9     1723.14     1600.22     73.91 o 
   4  -1   9      488.39      559.09     50.60 o 
   5  -1   9     2031.44     2049.50     88.31 o 
   6  -1   9      790.02      727.99     62.01 o 
  -3   0   9     1068.94     1123.08     87.77 o 
  -2   0   9      309.64      216.66     47.31 o 
  -1   0   9     1995.19     1916.35     90.58 o 
   0   0   9      287.56      269.73     41.80 o 
   1   0   9     2847.60     2878.38    100.00 o 
   2   0   9      130.06      118.36     31.74 o 
   3   0   9     2329.90     2406.39     87.13 o 
   4   0   9      376.17      384.00     45.49 o 
   5   0   9     1572.35     1785.19     82.05 o 
   6   0   9      261.75      224.98     43.97 o 
   7   0   9     1428.89     1409.82     83.08 o 
  -3   1   9      382.72      564.38     71.57 o 
  -2   1   9      854.31      903.50     74.77 o 
  -1   1   9      128.96      104.88     40.77 o 
   0   1   9     1785.06     1673.35     78.29 o 
   1   1   9      571.02      588.30     48.44 o 
   2   1   9     1074.97     1021.98     59.66 o 
   3   1   9      777.70      820.67     53.02 o 
   4   1   9     1352.32     1406.37     65.99 o 
   5   1   9     1418.63     1415.21     44.60 o 
   6   1   9      934.00      908.59     39.87 o 
   7   1   9      740.34      790.15     78.66 o 
  -3   2   9       34.19       -8.28     39.45 o 
  -2   2   9     2071.02     2013.29    100.46 o 
  -1   2   9       26.58       21.22     30.35 o 
   0   2   9     2544.14     2572.02     97.30 o 
   1   2   9      176.44       85.87     31.85 o 
   2   2   9     3264.79     3340.38    102.34 o 
   3   2   9       10.29        7.93     22.68 o 
   5   2   9        1.58      -24.91     16.61 o 
   6   2   9     1246.07     1201.51     44.23 o 
   7   2   9       10.34      -20.98     22.36 o 
  -3   3   9      827.73      909.40     86.10 o 
  -2   3   9      869.92      768.82     68.98 o 
  -1   3   9      873.82      843.77     67.48 o 
   0   3   9     1056.98     1123.54     67.06 o 
   1   3   9     1752.71     1644.21     71.46 o 
   2   3   9      987.73     1021.98     56.86 o 
   3   3   9     1924.40     1796.84     69.90 o 
   4   3   9     1457.04     1363.55     58.56 o 
   5   3   9      447.11      453.97     48.12 o 
   6   3   9      700.27      644.09     56.79 o 
   7   3   9      457.33      333.10     53.07 o 
  -2   4   9       13.71       14.25     24.70 o 
  -1   4   9     1684.84     1571.57     66.91 o 
   0   4   9      349.45      333.24     47.02 o 
   1   4   9      879.48      791.21     54.44 o 
   2   4   9       13.38      -11.45     24.91 o 
   4   4   9       11.25       -2.59     26.30 o 
   5   4   9     2018.12     2027.82     83.94 o 
   6   4   9       15.20       -2.27     32.81 o 
   7   4   9     1431.04     1515.22     89.20 o 
  -2   5   9      557.44      560.54     45.39 o 
  -1   5   9      832.51      751.83     57.71 o 
   0   5   9     1343.29     1318.53     71.60 o 
   1   5   9     2617.24     2383.79     91.65 o 
   2   5   9      386.93      381.02     47.05 o 
   3   5   9     1472.08     1483.34     71.64 o 
   4   5   9      463.27      492.64     50.35 o 
   5   5   9     1177.24     1274.85     73.13 o 
   6   5   9      212.57      171.10     44.04 o 
  -1   6   9       42.92        9.45     31.92 o 
   0   6   9     2144.52     2054.19     91.15 o 
   1   6   9      260.08      272.11     46.67 o 
   2   6   9     1103.86     1140.07     67.27 o 
   3   6   9      183.44      218.69     41.87 o 
   4   6   9     1600.11     1671.90     80.81 o 
   5   6   9      270.23      239.80     48.34 o 
   6   6   9     1235.59     1296.74     86.96 o 
  -1   7   9      219.69      223.21     48.26 o 
   0   7   9     1568.50     1566.92     85.00 o 
   1   7   9      275.12      284.62     50.57 o 
   2   7   9     1908.88     1969.79     93.42 o 
   3   7   9      162.70      191.61     42.93 o 
   4   7   9     1218.87     1398.98     80.81 o 
   1   8   9     1417.18     1520.87     86.74 o 
   2   8   9      300.79      348.21     55.84 o 
   3   8   9     1262.43     1429.29     84.29 o 
   0  -3  10     1375.06     1327.13     84.11 o 
   1  -3  10      890.53      927.95     71.46 o 
   2  -3  10      489.27      530.37     60.77 o 
   3  -3  10      122.22       71.33     39.88 o 
   4  -3  10      798.12      677.78     56.18 o 
  -1  -2  10      104.21       73.86     46.10 o 
   0  -2  10      761.55      695.72     62.61 o 
   1  -2  10      294.78      284.12     48.12 o 
   2  -2  10      902.17      883.42     66.74 o 
   3  -2  10      149.77       99.48     38.63 o 
   4  -2  10     1146.41      970.88     61.55 o 
   5  -2  10       10.75       12.97     36.50 o 
  -1  -1  10      925.45      848.74     69.83 o 
   0  -1  10      271.55      231.59     45.71 o 
   1  -1  10     1234.19     1106.41     70.33 o 
   2  -1  10      911.17      822.09     60.94 o 
   3  -1  10      804.11      688.08     57.71 o 
   4  -1  10      324.14      330.97     42.65 o 
   5  -1  10      551.69      613.21     58.78 o 
   6  -1  10      115.10      122.80     44.46 o 
  -1   0  10     1060.98     1038.89     77.82 o 
   0   0  10       21.43       -1.03     30.25 o 
   1   0  10     1783.05     1690.16     84.11 o 
   2   0  10       26.50      -14.86     29.50 o 
   3   0  10     1843.60     1631.74     76.44 o 
   4   0  10       12.29       14.79     26.91 o 
   6   0  10        9.75      -28.54     33.98 o 
  -2   1  10      805.94      815.52     82.16 o 
  -1   1  10      780.97      750.38     66.56 o 
   0   1  10      889.59      961.99     69.33 o 
   1   1  10      582.30      550.06     55.15 o 
   2   1  10      527.69      556.42     54.51 o 
   3   1  10      775.74      751.19     55.33 o 
   4   1  10      629.60      536.24     46.69 o 
   6   1  10      754.83      658.87     61.19 o 
  -2   2  10     1033.03     1086.16     85.22 o 
  -1   2  10       10.78      -23.39     36.89 o 
   0   2  10     1718.00     1806.44     89.05 o 
   1   2  10       18.21        7.50     31.42 o 
   2   2  10     1969.47     1969.08     83.19 o 
   3   2  10        1.36      -32.68     21.78 o 
   4   2  10     1530.86     1401.08     65.74 o 
   6   2  10      930.42      902.92     40.34 o 
  -1   3  10      675.59      652.33     69.12 o 
   0   3  10     1774.54     1722.43     87.95 o 
   1   3  10      412.19      405.15     49.47 o 
   2   3  10      850.98      909.54     59.03 o 
   3   3  10      637.77      575.36     48.40 o 
   4   3  10     1512.88     1334.34     63.57 o 
   6   3  10      415.02      413.83     32.18 o 
  -1   4  10     1496.65     1505.94     89.94 o 
   0   4  10       13.99       63.41     37.18 o 
   1   4  10     2295.15     2254.33     91.86 o 
   4   4  10      145.00      140.46     35.79 o 
   6   4  10      125.09       92.44     38.56 o 
  -1   5  10      596.09      517.30     59.03 o 
   0   5  10      177.16      106.41     39.59 o 
   1   5  10      871.32      802.01     58.39 o 
   2   5  10      389.34      374.30     48.04 o 
   3   5  10     1218.98     1168.21     67.41 o 
   4   5  10      185.75      210.52     44.21 o 
   0   6  10     1996.70     2054.51     96.52 o 
   1   6  10      253.64      261.56     47.66 o 
   2   6  10     1125.93     1068.71     68.44 o 
   3   6  10      455.74      501.55     58.63 o 
   4   6  10      912.95     1040.88     68.69 o 
   1   7  10      131.16      169.61     47.16 o 
   2   7  10     1497.00     1509.64     84.26 o 
   3   7  10      232.37      256.86     52.46 o 
   2  -2  11      443.70      521.63     60.98 o 
   3  -2  11        3.48       -6.36     31.78 o 
   1  -1  11      446.10      382.54     58.60 o 
   2  -1  11      427.68      505.36     61.55 o 
   3  -1  11      620.27      549.17     61.16 o 
   4  -1  11      505.47      448.36     54.73 o 
   0   0  11        1.88       33.94     41.87 o 
   1   0  11     1168.25     1071.80     74.52 o 
   2   0  11        1.32       -1.95     29.61 o 
   3   0  11      741.70      716.62     61.26 o 
   4   0  11       26.83        6.79     30.50 o 
   0   1  11      234.87      232.66     52.78 o 
   1   1  11      613.74      645.12     65.49 o 
   2   1  11      338.60      354.96     49.37 o 
   3   1  11     1111.13     1066.97     68.30 o 
   4   1  11      181.02      144.02     38.14 o 
   5   1  11      414.93      313.48     42.15 o 
   0   2  11     1031.87     1002.79     76.76 o 
   1   2  11      183.55      180.98     45.67 o 
   2   2  11      895.07      755.71     61.34 o 
   3   2  11        5.78       12.44     27.97 o 
   4   2  11     1140.17     1022.87     60.62 o 
   5   2  11      244.04      176.14     35.29 o 
   0   3  11     1236.93     1135.66     80.45 o 
   1   3  11      160.96      134.63     42.15 o 
   2   3  11      706.39      670.00     59.06 o 
   3   3  11      287.68      242.22     43.72 o 
   4   3  11     1137.48      952.93     59.98 o 
   0   4  11       81.76       74.85     42.44 o 
   1   5  11     1132.70     1035.94     68.41 o 
   2   5  11      173.54      160.47     40.62 o 
   3   5  11     1149.54     1018.99     67.06 o 
   4   5  11       33.16        7.71     31.74 o 
                                                 
